# Supplementary material for: 2,5-Dimethyl-N-[1-(1H-pyrrol-2-yl)ethyl­idene]aniline
Source: Acta Crystallogr Sect E Struct Rep Online. 2012 Oct 6;68(Pt 11):o3088. doi: 10.1107/S1600536812040858 (PMC3515192; doi:10.1107/S1600536812040858)
Supplement: Supplementary file 2 [file e-68-o3088-Isup2.hkl]

# 
# h,k,l, Fc-squared, Fo-squared, sigma(Fo-squared) and status flag 
# 
data_I
_shelx_title ' xb5612_0m in P2(1)/n' 
_shelx_refln_list_code          4 
_shelx_F_calc_maximum      107.48 
_exptl_crystal_F_000       456.00 
_reflns_d_resolution_high  0.8113 
 
loop_ 
 _symmetry_equiv_pos_as_xyz 
 'x, y, z' 
 '-x+1/2, y+1/2, -z+1/2' 
 '-x, -y, -z' 
 'x-1/2, -y-1/2, z-1/2' 
 
_cell_length_a    12.5894 
_cell_length_b     7.3109 
_cell_length_c    14.8425 
_cell_angle_alpha  90.000 
_cell_angle_beta  113.118 
_cell_angle_gamma  90.000 
 
_shelx_F_squared_multiplier     1.000 
 
loop_ 
 _refln_index_h 
 _refln_index_k 
 _refln_index_l 
 _refln_F_squared_calc 
 _refln_F_squared_meas 
 _refln_F_squared_sigma 
 _refln_observed_status 
   2   0   0     7316.54     7723.98    168.46 o 
   4   0   0       53.88       61.08      2.15 o 
   6   0   0     1234.53     1294.43     29.37 o 
   8   0   0        1.16        0.68      0.58 o 
  10   0   0      146.12      139.56      5.27 o 
  12   0   0       27.44       26.94      2.05 o 
  14   0   0       47.64       51.48      2.71 o 
   1   1   0     1906.76     1848.48     23.26 o 
   2   1   0     4050.08     4003.14     50.80 o 
   3   1   0     2705.10     2604.96     32.91 o 
   4   1   0        9.67        9.62      0.56 o 
   5   1   0      429.21      458.95      6.54 o 
   6   1   0      166.87      183.11      3.21 o 
   7   1   0       80.32       77.11      1.89 o 
   8   1   0       37.25       37.12      1.40 o 
   9   1   0       22.16       21.46      1.52 o 
  10   1   0        0.20        0.96      0.52 o 
  11   1   0        0.00       -0.34      0.47 o 
  12   1   0       28.76       24.77      1.61 o 
  13   1   0        0.75        1.39      0.67 o 
  14   1   0        9.84       10.07      1.09 o 
   0   2   0     2218.32     2327.51     36.17 o 
   1   2   0     5194.89     5148.02     56.15 o 
   2   2   0       88.96       80.13      1.33 o 
   3   2   0       10.46       10.11      0.89 o 
   4   2   0       56.55       81.86      1.73 o 
   5   2   0       28.61       29.04      1.27 o 
   6   2   0      944.27      954.44     12.99 o 
   7   2   0       58.62       65.64      1.76 o 
   8   2   0       16.09       16.35      1.42 o 
   9   2   0       32.58       34.41      1.42 o 
  10   2   0       44.33       37.53      1.61 o 
  11   2   0       90.87       87.15      2.57 o 
  12   2   0        0.12       -0.05      0.61 o 
  13   2   0        3.22        1.66      0.77 o 
   1   3   0       13.17       10.79      0.56 o 
   2   3   0     1823.17     1921.68     21.46 o 
   3   3   0       75.62       79.82      1.55 o 
   4   3   0     1326.54     1352.33     17.86 o 
   5   3   0       13.29       15.10      1.01 o 
   6   3   0      302.90      301.71      4.99 o 
   7   3   0       29.52       23.99      2.25 o 
   8   3   0       11.44       10.69      0.93 o 
   9   3   0        0.18        0.43      0.47 o 
  10   3   0        6.44        4.94      0.86 o 
  11   3   0        4.01        4.03      0.81 o 
  12   3   0       18.01       17.58      1.68 o 
  13   3   0        0.86        0.42      0.82 o 
   0   4   0     1046.32     1061.32     17.48 o 
   1   4   0       79.41       91.90      1.76 o 
   2   4   0      106.01      100.03      1.86 o 
   3   4   0       11.70       13.34      1.28 o 
   4   4   0      226.05      260.32      3.82 o 
   5   4   0        1.14        2.15      0.51 o 
   6   4   0      327.11      338.18      5.63 o 
   7   4   0        0.00        0.30      0.85 o 
   8   4   0        8.96        8.47      0.94 o 
   9   4   0       24.57       22.37      1.44 o 
  10   4   0       58.29       58.75      2.55 o 
  11   4   0       15.44       11.95      1.41 o 
  12   4   0        5.19        4.58      1.14 o 
   1   5   0       93.67       84.44      1.82 o 
   2   5   0       88.71       83.04      2.12 o 
   3   5   0        0.32        0.66      0.40 o 
   4   5   0       25.49       24.96      1.17 o 
   5   5   0       52.46       50.93      1.49 o 
   6   5   0       21.81       23.93      1.40 o 
   7   5   0       49.89       57.77      2.52 o 
   8   5   0        0.40        0.05      1.22 o 
   9   5   0        9.09        9.67      1.66 o 
  10   5   0        0.03       -0.65      0.65 o 
  11   5   0        0.11       -0.12      0.93 o 
   0   6   0     1532.45     1542.09     25.56 o 
   1   6   0       23.26       19.68      1.13 o 
   2   6   0      143.85      139.30      5.51 o 
   3   6   0        1.75        0.19      0.45 o 
   4   6   0        3.96        3.19      0.58 o 
   5   6   0       10.00       13.68      1.26 o 
   6   6   0       16.46       14.67      1.48 o 
   7   6   0        6.41        7.12      1.51 o 
   8   6   0        2.73        3.02      0.90 o 
   9   6   0        3.82        4.96      1.20 o 
  10   6   0        6.93        6.98      2.24 o 
   1   7   0        6.54        4.36      0.95 o 
   2   7   0       70.97       69.58      1.95 o 
   3   7   0       18.75       21.66      1.63 o 
   4   7   0       12.55       12.60      1.18 o 
   5   7   0        2.75        3.46      0.93 o 
   6   7   0        1.82        3.24      1.00 o 
   7   7   0        1.09        0.57      0.86 o 
   8   7   0        6.22        6.99      1.27 o 
   0   8   0        0.93        0.28      1.27 o 
   1   8   0       41.51       32.48      1.84 o 
   2   8   0        2.47        2.47      0.78 o 
   3   8   0       11.48       11.00      1.40 o 
   4   8   0        1.35        1.66      0.74 o 
   5   8   0        1.44        1.20      0.93 o 
   6   8   0        7.97        8.35      1.41 o 
 -13   0   1        2.26        1.87      0.93 o 
 -11   0   1      104.42       95.80      4.39 o 
  -9   0   1       49.63       51.78      2.83 o 
  -7   0   1      419.30      426.90     10.98 o 
  -5   0   1      291.72      245.66      6.57 o 
  -3   0   1      679.78      671.27     15.13 o 
   1   0   1      604.79      382.47      8.76 o 
   5   0   1     1097.83     1241.25     28.07 o 
   7   0   1       91.83      103.62      3.81 o 
   9   0   1        2.15        2.19      0.70 o 
  11   0   1        0.06        0.74      0.70 o 
  13   0   1        3.89        4.08      1.17 o 
 -14   1   1        9.98       11.06      1.25 o 
 -13   1   1        1.91        2.10      0.77 o 
 -12   1   1       31.46       26.12      2.16 o 
 -11   1   1        0.05       -0.09      0.78 o 
 -10   1   1       39.60       41.42      1.57 o 
  -9   1   1       79.87       77.40      2.06 o 
  -8   1   1      187.95      202.87      3.68 o 
  -7   1   1       26.85       24.35      1.06 o 
  -6   1   1      502.14      547.58      9.51 o 
  -5   1   1      594.72      605.08      8.30 o 
  -4   1   1       41.39       38.03      0.96 o 
  -3   1   1     1858.79     1770.62     27.49 o 
  -2   1   1      497.29      487.15      6.47 o 
  -1   1   1      732.88      716.85      9.22 o 
   0   1   1     9777.84     8755.50    110.28 o 
   1   1   1     4860.26     4796.27     60.89 o 
   2   1   1     8662.47     8849.46    111.86 o 
   3   1   1     1491.11     1507.81     23.52 o 
   4   1   1      820.62      819.53     10.95 o 
   5   1   1      296.15      278.93      4.33 o 
   6   1   1       72.02       69.09      1.70 o 
   7   1   1        0.10        0.41      0.37 o 
   8   1   1        9.64       11.43      0.88 o 
   9   1   1       50.33       45.31      1.64 o 
  10   1   1        7.08        2.60      0.64 o 
  11   1   1        2.92        1.98      0.67 o 
  12   1   1       10.77       10.70      1.10 o 
  13   1   1        0.50        1.61      0.69 o 
 -14   2   1        0.38        0.09      0.86 o 
 -13   2   1        0.69        1.76      0.89 o 
 -12   2   1       28.17       25.53      1.63 o 
 -11   2   1       28.90       31.99      1.61 o 
 -10   2   1      229.48      220.99      5.25 o 
  -9   2   1       29.82       25.09      3.55 o 
  -8   2   1       15.97       19.71      1.14 o 
  -7   2   1       12.25       12.35      0.86 o 
  -6   2   1       29.14       25.30      1.01 o 
  -5   2   1      424.21      456.11      6.57 o 
  -4   2   1      229.20      235.87      3.19 o 
  -3   2   1        0.33        0.30      0.17 o 
  -2   2   1        5.85        8.94      0.83 o 
  -1   2   1     2435.08     2360.24     41.17 o 
   0   2   1    11552.51    11917.13    159.77 o 
   1   2   1       54.76       38.56      0.84 o 
   2   2   1       56.49       62.62      1.33 o 
   3   2   1       57.23       60.64      1.19 o 
   4   2   1      575.39      660.50      9.08 o 
   5   2   1      124.88      118.36      2.36 o 
   6   2   1      989.98     1026.27     13.93 o 
   7   2   1        0.18        1.25      0.82 o 
   8   2   1       52.21       52.42      1.70 o 
   9   2   1        2.47        3.20      0.75 o 
  10   2   1        4.43        3.51      0.71 o 
  11   2   1        1.87        0.89      0.60 o 
  12   2   1        0.97        0.02      0.62 o 
  13   2   1        1.24        1.69      0.79 o 
 -13   3   1       10.51       10.39      2.14 o 
 -12   3   1        0.24        0.57      0.75 o 
 -11   3   1       45.28       42.97      2.17 o 
 -10   3   1        0.06       -0.01      0.69 o 
  -9   3   1       31.44       33.79      1.46 o 
  -8   3   1        8.30        7.54      0.81 o 
  -7   3   1       14.83       11.17      0.88 o 
  -6   3   1        2.92        1.26      0.44 o 
  -5   3   1      283.78      286.64      4.61 o 
  -4   3   1        2.40        5.32      0.62 o 
  -3   3   1       53.39       59.55      1.26 o 
  -2   3   1       27.12       28.49      0.84 o 
  -1   3   1      716.89      655.55      7.76 o 
   0   3   1       34.53       34.50      1.18 o 
   1   3   1     3678.33     3511.34     38.58 o 
   2   3   1      156.67      161.14      2.47 o 
   3   3   1      292.33      306.85      4.76 o 
   4   3   1        1.45        3.64      0.70 o 
   5   3   1        4.45        0.63      0.41 o 
   6   3   1       21.83       25.46      1.41 o 
   7   3   1       20.85       24.72      1.26 o 
   8   3   1        8.88        9.27      0.93 o 
   9   3   1       19.34       17.26      1.79 o 
  10   3   1        6.67        6.81      0.93 o 
  11   3   1       24.96       22.18      1.53 o 
  12   3   1        0.35       -0.34      0.65 o 
  13   3   1       33.49       32.52      2.34 o 
 -13   4   1        0.44        0.10      1.27 o 
 -12   4   1        0.04        1.01      0.93 o 
 -11   4   1        7.28       10.29      1.34 o 
 -10   4   1        7.68        7.34      1.17 o 
  -9   4   1        0.03        0.48      0.68 o 
  -8   4   1        3.34        3.90      0.71 o 
  -7   4   1        1.18        0.85      0.49 o 
  -6   4   1        3.73        7.60      0.79 o 
  -5   4   1        0.51        1.09      0.36 o 
  -4   4   1      420.88      417.77      5.52 o 
  -3   4   1       10.35       14.22      0.75 o 
  -2   4   1       49.72       58.29      1.54 o 
  -1   4   1      993.67      996.82     11.67 o 
   0   4   1     1008.17     1068.24     12.46 o 
   1   4   1      512.80      457.04      5.85 o 
   2   4   1      331.21      294.22      4.12 o 
   3   4   1        8.28        9.00      0.63 o 
   4   4   1       22.99       30.31      1.24 o 
   5   4   1        0.30        0.73      0.54 o 
   6   4   1      245.79      271.09      4.81 o 
   7   4   1       18.61       20.21      1.31 o 
   8   4   1        0.41        0.24      0.54 o 
   9   4   1       12.51       11.80      1.15 o 
  10   4   1       13.06       15.47      1.33 o 
  11   4   1       11.53       14.28      2.53 o 
  12   4   1        5.58        7.07      1.30 o 
 -12   5   1       12.98       13.16      2.44 o 
 -11   5   1        0.08       -0.39      0.83 o 
 -10   5   1        9.53        6.95      1.20 o 
  -9   5   1       13.60       13.35      1.48 o 
  -8   5   1       17.97       15.79      1.55 o 
  -7   5   1       27.86       29.04      3.31 o 
  -6   5   1       15.81       12.81      3.36 o 
  -5   5   1        4.89        5.87      0.64 o 
  -4   5   1       31.74       28.02      1.29 o 
  -3   5   1      124.60      116.17      2.23 o 
  -2   5   1       48.08       46.86      1.50 o 
  -1   5   1        2.37        3.70      0.50 o 
   0   5   1      197.69      193.72      3.57 o 
   1   5   1      234.97      224.58      3.50 o 
   2   5   1      549.75      533.59      9.35 o 
   3   5   1       13.14       10.53      0.79 o 
   4   5   1       44.38       43.47      1.55 o 
   5   5   1       67.78       67.72      1.77 o 
   6   5   1       12.89       16.35      1.23 o 
   7   5   1       26.70       26.20      1.59 o 
   8   5   1        0.13        0.91      0.64 o 
   9   5   1       31.20       31.09      5.65 o 
  10   5   1        0.61       -0.32      1.22 o 
  11   5   1        2.30        1.46      1.27 o 
 -10   6   1       12.39       12.42      1.58 o 
  -9   6   1        0.48        0.67      0.86 o 
  -8   6   1        0.50       -0.03      0.72 o 
  -7   6   1        0.34        0.47      0.72 o 
  -6   6   1        3.71        4.23      0.97 o 
  -5   6   1       29.56       28.82      1.39 o 
  -4   6   1       24.72       24.83      1.44 o 
  -3   6   1        2.92        4.32      1.74 o 
  -2   6   1       22.34       22.30      1.50 o 
  -1   6   1        0.01        0.41      0.82 o 
   0   6   1       81.70       79.28      1.95 o 
   1   6   1        5.23        3.19      0.68 o 
   2   6   1      116.56      111.21      2.75 o 
   3   6   1       10.12       11.12      0.90 o 
   4   6   1       19.24       20.61      1.35 o 
   5   6   1       37.83       36.95      2.39 o 
   6   6   1        0.00       -0.15      0.54 o 
   7   6   1        0.04        0.00      0.69 o 
   8   6   1       19.15       18.77      1.79 o 
   9   6   1        2.42        0.39      1.07 o 
  -9   7   1        1.43        1.50      1.75 o 
  -8   7   1        4.03        3.93      1.10 o 
  -7   7   1        3.12        1.95      0.90 o 
  -6   7   1        1.34        1.00      0.79 o 
  -5   7   1        3.76        3.28      0.81 o 
  -4   7   1        2.18        2.10      0.69 o 
  -3   7   1        8.87        8.64      1.00 o 
  -2   7   1        0.90        0.95      0.63 o 
  -1   7   1       34.68       35.88      1.41 o 
   0   7   1      173.22      163.21      3.15 o 
   1   7   1       60.68       56.88      1.74 o 
   2   7   1      131.87      129.92      2.77 o 
   3   7   1       85.56       82.41      2.16 o 
   4   7   1       43.43       44.12      2.75 o 
   5   7   1        1.87        0.65      0.78 o 
   6   7   1        3.09        3.30      1.00 o 
   7   7   1        4.35        4.19      1.56 o 
   8   7   1        0.37       -0.49      0.97 o 
  -6   8   1        0.02        1.25      0.82 o 
  -5   8   1        2.84        4.60      0.86 o 
  -4   8   1        0.26       -0.62      0.67 o 
  -3   8   1        0.74        0.48      0.65 o 
  -2   8   1        4.32        3.29      0.80 o 
  -1   8   1        0.17        0.98      0.65 o 
   0   8   1       16.45       16.39      1.35 o 
   1   8   1        8.60        8.75      0.95 o 
   2   8   1        1.33        0.71      0.71 o 
   3   8   1        8.27       10.23      1.20 o 
   4   8   1       14.86       14.76      2.39 o 
   5   8   1       10.24       10.82      2.14 o 
 -14   0   2        1.26        1.56      0.96 o 
 -12   0   2        4.46        4.19      1.36 o 
 -10   0   2      121.77      122.07      4.88 o 
  -8   0   2        0.23        0.97      0.58 o 
  -6   0   2       95.60      112.55      3.81 o 
  -4   0   2        6.55        3.51      0.58 o 
  -2   0   2      624.63      611.07      9.72 o 
   0   0   2        1.15        1.36      0.19 o 
   2   0   2    10399.12    10315.06    159.42 o 
   4   0   2      897.32     1056.18     23.86 o 
   6   0   2      327.87      369.09      7.00 o 
   8   0   2       15.15       23.95      1.50 o 
  10   0   2       12.18        8.07      1.17 o 
  12   0   2        0.38       -0.64      0.75 o 
 -14   1   2        8.93        6.53      1.23 o 
 -13   1   2       12.77       18.65      1.67 o 
 -12   1   2       11.53       11.80      1.12 o 
 -11   1   2       14.06       13.04      1.08 o 
 -10   1   2       13.78       15.60      1.54 o 
  -9   1   2        8.17        7.16      0.73 o 
  -8   1   2       45.92       49.14      1.50 o 
  -7   1   2       75.56       74.32      3.88 o 
  -6   1   2        0.10        1.54      0.33 o 
  -5   1   2      219.28      208.39      3.29 o 
  -4   1   2        7.37        4.35      0.44 o 
  -3   1   2      115.17       98.29      1.29 o 
  -2   1   2       80.50       75.80      1.15 o 
  -1   1   2     1195.21     1175.61     13.00 o 
   0   1   2       21.66       19.70      0.45 o 
   1   1   2     2250.32     2134.12     28.78 o 
   2   1   2     3567.29     3520.79     38.41 o 
   3   1   2        0.25        0.35      0.19 o 
   4   1   2     1198.60     1226.68     16.07 o 
   5   1   2      118.97      124.63      2.38 o 
   6   1   2      148.74      179.02      3.26 o 
   7   1   2       37.57       47.90      2.32 o 
   8   1   2        2.11        2.47      0.56 o 
   9   1   2       12.38        7.85      0.85 o 
  10   1   2       11.96       13.68      1.78 o 
  11   1   2       17.30       20.56      1.44 o 
  12   1   2        1.37        0.76      0.60 o 
  13   1   2        1.30        1.45      0.67 o 
 -14   2   2        1.08        0.80      0.86 o 
 -13   2   2       40.07       43.15      2.31 o 
 -12   2   2        9.19        8.43      1.51 o 
 -11   2   2       28.18       27.27      1.84 o 
 -10   2   2       20.73       20.71      1.99 o 
  -9   2   2        5.72        6.56      1.07 o 
  -8   2   2       71.81       77.25      2.45 o 
  -7   2   2      332.98      354.25      5.52 o 
  -6   2   2       32.77       35.76      1.12 o 
  -5   2   2       52.34       79.67      2.10 o 
  -4   2   2      426.89      489.02      6.88 o 
  -3   2   2      164.68      152.09      4.26 o 
  -2   2   2      665.75      626.77      7.28 o 
  -1   2   2     3466.28     3491.34     38.12 o 
   0   2   2       18.16       16.53      0.63 o 
   1   2   2      383.76      368.14      5.21 o 
   2   2   2     1085.69     1050.87     13.77 o 
   3   2   2      392.26      452.12      6.43 o 
   4   2   2       61.32       67.65      1.58 o 
   5   2   2     1064.08     1189.34     15.91 o 
   6   2   2       16.58       15.21      0.94 o 
   7   2   2       23.03       20.20      1.10 o 
   8   2   2      200.33      205.01      3.93 o 
   9   2   2       21.64       17.81      1.65 o 
  10   2   2       35.25       36.82      1.67 o 
  11   2   2        1.51        2.58      0.73 o 
  12   2   2        7.25        6.89      1.02 o 
  13   2   2        7.42        7.50      1.19 o 
 -14   3   2        0.02       -0.19      1.27 o 
 -13   3   2        0.57        0.87      1.32 o 
 -12   3   2       49.72       49.33      2.45 o 
 -11   3   2        1.36        1.10      0.72 o 
 -10   3   2        8.08        7.89      1.32 o 
  -9   3   2       18.68       19.52      1.52 o 
  -8   3   2        3.19        3.14      0.61 o 
  -7   3   2        6.00        6.91      0.71 o 
  -6   3   2      101.16       98.28      3.49 o 
  -5   3   2       51.55       49.12      1.43 o 
  -4   3   2     2107.63     2210.03     28.53 o 
  -3   3   2       23.25       23.15      0.90 o 
  -2   3   2     1224.46     1350.80     17.67 o 
  -1   3   2        0.08        0.11      0.17 o 
   0   3   2     1088.29     1105.71     11.24 o 
   1   3   2       11.20        7.74      0.46 o 
   2   3   2       48.81       55.89      1.43 o 
   3   3   2        8.12       11.42      0.82 o 
   4   3   2        2.96        2.86      0.42 o 
   5   3   2      121.08      137.74      3.43 o 
   6   3   2      127.80      132.74      2.99 o 
   7   3   2        6.64        6.07      0.78 o 
   8   3   2      106.53      101.02      2.59 o 
   9   3   2        2.45        2.59      0.95 o 
  10   3   2        1.55        2.34      0.94 o 
  11   3   2        0.50        0.40      0.98 o 
  12   3   2       26.12       26.05      2.25 o 
 -13   4   2       14.44       13.29      1.65 o 
 -12   4   2       13.72       12.75      1.90 o 
 -11   4   2        0.18       -0.16      0.75 o 
 -10   4   2       79.70       91.37      3.21 o 
  -9   4   2        8.96        7.98      1.10 o 
  -8   4   2        2.24        0.71      0.65 o 
  -7   4   2       68.71       71.26      2.48 o 
  -6   4   2        6.08        7.86      0.67 o 
  -5   4   2        7.97        7.46      0.62 o 
  -4   4   2       49.41       52.00      1.59 o 
  -3   4   2        7.05       15.12      0.73 o 
  -2   4   2       99.82       75.77      1.56 o 
  -1   4   2      509.48      500.59      6.30 o 
   0   4   2      209.79      210.78      3.44 o 
   1   4   2      111.82       88.46      1.74 o 
   2   4   2       26.27       22.05      0.87 o 
   3   4   2       15.62       12.62      0.87 o 
   4   4   2      117.17      127.45      2.74 o 
   5   4   2      130.08      125.87      2.81 o 
   6   4   2        0.22       -0.02      0.48 o 
   7   4   2       26.80       26.81      2.28 o 
   8   4   2        7.78        7.74      0.97 o 
   9   4   2        0.32        0.81      0.65 o 
  10   4   2        7.32        6.00      1.09 o 
  11   4   2        6.74        4.29      1.26 o 
 -12   5   2        6.16        5.07      1.19 o 
 -11   5   2        5.01        4.45      1.10 o 
 -10   5   2        0.71        0.83      0.83 o 
  -9   5   2        1.68        0.39      1.12 o 
  -8   5   2        0.34        0.85      0.72 o 
  -7   5   2        0.03        0.25      0.58 o 
  -6   5   2        4.26        3.31      0.65 o 
  -5   5   2        4.33        3.61      0.67 o 
  -4   5   2       33.35       28.71      1.04 o 
  -3   5   2       22.36       23.59      1.62 o 
  -2   5   2       12.81       13.68      1.08 o 
  -1   5   2        0.03       -0.03      0.37 o 
   0   5   2       48.27       45.30      1.28 o 
   1   5   2      298.91      301.62      4.37 o 
   2   5   2      439.43      418.23      6.25 o 
   3   5   2       70.63       60.60      1.85 o 
   4   5   2       37.03       33.84      1.44 o 
   5   5   2        0.31        0.49      0.48 o 
   6   5   2       63.13       63.98      2.85 o 
   7   5   2        1.10        0.32      0.65 o 
   8   5   2       13.71       14.37      1.30 o 
   9   5   2        0.04        0.10      0.83 o 
  10   5   2        0.48       -0.88      0.88 o 
 -11   6   2       14.92       17.64      2.73 o 
 -10   6   2        0.38        0.54      0.90 o 
  -9   6   2       15.53       17.49      1.79 o 
  -8   6   2        0.39       -0.24      0.75 o 
  -7   6   2        0.04        0.78      0.76 o 
  -6   6   2        1.25       -0.48      0.48 o 
  -5   6   2       18.21       17.35      1.12 o 
  -4   6   2       12.88       13.41      1.11 o 
  -3   6   2        0.18       -0.26      0.45 o 
  -2   6   2        0.54        1.26      0.47 o 
  -1   6   2        0.44        0.63      0.59 o 
   0   6   2       42.51       45.25      2.31 o 
   1   6   2      114.09      105.05      2.29 o 
   2   6   2      393.57      374.18      5.47 o 
   3   6   2       11.89       11.71      1.08 o 
   4   6   2       41.90       38.80      3.75 o 
   5   6   2        2.72        2.75      0.96 o 
   6   6   2        2.65        3.86      0.79 o 
   7   6   2        7.17       10.98      1.50 o 
   8   6   2       11.15       13.65      2.24 o 
   9   6   2        0.16        0.88      1.27 o 
  -9   7   2        0.24        0.31      0.93 o 
  -8   7   2        2.84        2.64      1.32 o 
  -7   7   2        0.05        0.14      0.82 o 
  -6   7   2        0.29        0.74      0.64 o 
  -5   7   2        0.08       -0.10      0.45 o 
  -4   7   2        3.18        2.65      0.89 o 
  -3   7   2        0.04        0.58      0.59 o 
  -2   7   2        0.43        0.69      0.60 o 
  -1   7   2       25.97       27.12      1.61 o 
   0   7   2        0.11        0.25      0.52 o 
   1   7   2        0.01        0.22      0.53 o 
   2   7   2        0.00        0.68      0.58 o 
   3   7   2        3.89        4.80      1.27 o 
   4   7   2       16.16       20.53      1.49 o 
   5   7   2        5.08        5.72      1.51 o 
   6   7   2        0.93        0.39      1.07 o 
   7   7   2        6.14        6.73      1.85 o 
  -7   8   2        0.38        0.78      1.27 o 
  -6   8   2        1.49        1.99      0.78 o 
  -5   8   2        0.10        0.01      0.60 o 
  -4   8   2       12.24       11.22      1.20 o 
  -3   8   2        4.39        5.71      1.00 o 
  -2   8   2        0.13        0.25      0.61 o 
  -1   8   2        6.76        5.54      1.31 o 
   0   8   2        8.11        5.84      0.97 o 
   1   8   2        0.16        0.51      0.71 o 
   2   8   2       42.04       39.65      1.74 o 
   3   8   2       32.30       36.26      3.51 o 
   4   8   2        0.20        0.49      1.17 o 
   5   8   2       30.28       28.66      3.31 o 
 -13   0   3      221.80      234.70      8.40 o 
 -11   0   3      253.55      249.29      8.11 o 
  -9   0   3      343.33      384.74     10.56 o 
  -7   0   3       21.19       22.33      1.56 o 
  -5   0   3      144.34      131.07      5.28 o 
  -3   0   3     6821.72     6740.40     89.80 o 
  -1   0   3     6990.18     6990.49    155.26 o 
   1   0   3    10276.51    10319.59    189.13 o 
   3   0   3     1922.59     2104.47     32.97 o 
   5   0   3      586.93      659.26     11.38 o 
   7   0   3       28.19       27.66      2.39 o 
   9   0   3      100.21       90.23      3.04 o 
  11   0   3       41.04       42.24      2.27 o 
  13   0   3        9.43        8.95      1.54 o 
 -14   1   3        2.52        2.98      1.07 o 
 -13   1   3       87.00       86.64      3.17 o 
 -12   1   3       12.04       13.89      1.37 o 
 -11   1   3       46.51       46.40      1.73 o 
 -10   1   3       55.66       49.14      1.67 o 
  -9   1   3        1.36        0.95      0.47 o 
  -8   1   3        3.44        2.83      0.58 o 
  -7   1   3       89.54       90.20      2.45 o 
  -6   1   3      476.24      507.54      8.82 o 
  -5   1   3       12.90       16.62      0.64 o 
  -4   1   3      186.25      181.07      2.22 o 
  -3   1   3       74.26       77.86      1.12 o 
  -2   1   3      249.37      230.80      2.93 o 
  -1   1   3      222.66      211.74      2.61 o 
   0   1   3      531.15      489.04      6.46 o 
   1   1   3     2476.71     2342.07     29.66 o 
   2   1   3     4295.03     4444.82     48.51 o 
   3   1   3      195.09      214.79     13.26 o 
   4   1   3      711.02      741.43     12.16 o 
   5   1   3      193.40      187.92      3.29 o 
   6   1   3      316.30      346.93      5.44 o 
   7   1   3        0.71        1.21      0.43 o 
   8   1   3      342.44      345.83      5.78 o 
   9   1   3        7.99        8.39      0.91 o 
  10   1   3        2.08        1.50      0.60 o 
  11   1   3        9.50       10.36      1.06 o 
  12   1   3        6.61        6.27      0.84 o 
 -14   2   3        6.21        5.21      1.24 o 
 -13   2   3       32.53       32.29      2.24 o 
 -12   2   3        0.05       -1.00      1.07 o 
 -11   2   3       29.79       27.20      4.63 o 
 -10   2   3      116.63      119.15      3.45 o 
  -9   2   3      174.40      173.88      3.42 o 
  -8   2   3       25.72       23.76      1.07 o 
  -7   2   3       35.72       30.11      1.37 o 
  -6   2   3        1.11        1.72      0.47 o 
  -5   2   3       73.67       72.40      1.37 o 
  -4   2   3      198.90      202.78      2.47 o 
  -3   2   3      160.62      154.81      2.23 o 
  -2   2   3     2453.24     2350.80     23.11 o 
  -1   2   3        0.22       -0.22      0.22 o 
   0   2   3        1.71        2.10      0.35 o 
   1   2   3      844.01      813.50     10.80 o 
   2   2   3      416.57      397.05      5.67 o 
   3   2   3       22.70       21.26      1.75 o 
   4   2   3      306.54      303.62      4.73 o 
   5   2   3      800.95      895.26     12.30 o 
   6   2   3       46.47       45.84      1.48 o 
   7   2   3       57.83       54.85      2.31 o 
   8   2   3        0.04        1.02      0.55 o 
   9   2   3        7.67        6.25      0.82 o 
  10   2   3       29.91       23.58      1.50 o 
  11   2   3        0.44        0.07      0.68 o 
  12   2   3       12.42       13.11      1.68 o 
 -14   3   3        4.56        4.09      1.66 o 
 -13   3   3       19.87       15.21      1.65 o 
 -12   3   3        0.03       -0.06      0.68 o 
 -11   3   3       49.96       47.77      2.24 o 
 -10   3   3        2.09        4.09      0.90 o 
  -9   3   3       68.15       64.25      2.41 o 
  -8   3   3        4.59        3.86      0.76 o 
  -7   3   3       59.13       56.82      2.07 o 
  -6   3   3        7.43        9.52      0.63 o 
  -5   3   3      202.81      184.06      2.76 o 
  -4   3   3       33.64       27.50      0.66 o 
  -3   3   3      207.55      191.24      2.01 o 
  -2   3   3       34.26       34.14      0.72 o 
  -1   3   3        6.69        7.06      0.59 o 
   0   3   3       17.98       14.94      0.58 o 
   1   3   3      107.97       95.96      1.64 o 
   2   3   3      236.97      214.78      3.59 o 
   3   3   3        0.18       -0.09      0.55 o 
   4   3   3       28.81       24.10      1.09 o 
   5   3   3       23.71       20.10      1.07 o 
   6   3   3        2.02        0.93      0.50 o 
   7   3   3      100.64      102.45      3.32 o 
   8   3   3        3.56        3.85      0.75 o 
   9   3   3        6.33        6.16      1.40 o 
  10   3   3        0.99        2.34      1.03 o 
  11   3   3        9.46       10.08      1.47 o 
  12   3   3        0.03        0.88      1.10 o 
 -13   4   3        3.68        5.38      1.24 o 
 -12   4   3        1.71        1.54      0.86 o 
 -11   4   3       63.50       65.33      2.79 o 
 -10   4   3        3.43        4.88      1.03 o 
  -9   4   3      240.16      227.66      5.45 o 
  -8   4   3        1.69        1.17      1.46 o 
  -7   4   3        4.28        3.54      0.64 o 
  -6   4   3       52.10       45.43      1.55 o 
  -5   4   3      201.02      222.71      4.00 o 
  -4   4   3        4.79        2.13      0.49 o 
  -3   4   3      127.72      157.21      3.00 o 
  -2   4   3      407.18      434.27      5.56 o 
  -1   4   3       73.29       63.90      1.19 o 
   0   4   3      211.32      220.57      2.81 o 
   1   4   3       27.33       24.20      0.81 o 
   2   4   3       68.40       66.61      1.76 o 
   3   4   3       21.11       26.18      1.16 o 
   4   4   3       49.03       46.71      1.57 o 
   5   4   3      221.07      231.86      4.27 o 
   6   4   3       12.37       12.75      1.07 o 
   7   4   3       83.38       83.64      2.44 o 
   8   4   3       34.23       37.63      2.25 o 
   9   4   3       21.81       22.26      2.10 o 
  10   4   3       11.22       11.28      1.59 o 
  11   4   3        0.89        0.65      1.00 o 
 -12   5   3        0.00        0.34      0.83 o 
 -11   5   3       13.56       15.79      1.69 o 
 -10   5   3       26.43       25.26      2.29 o 
  -9   5   3        7.64        6.70      1.61 o 
  -8   5   3        3.26        3.61      0.90 o 
  -7   5   3       35.13       27.85      1.56 o 
  -6   5   3       40.01       39.29      1.59 o 
  -5   5   3        7.79        5.06      0.71 o 
  -4   5   3        9.09        7.89      0.78 o 
  -3   5   3        0.03        0.41      0.33 o 
  -2   5   3       27.17       31.99      1.04 o 
  -1   5   3        1.03        0.64      0.41 o 
   0   5   3        3.43        5.95      0.65 o 
   1   5   3       33.09       36.65      1.20 o 
   2   5   3       87.94       85.42      2.74 o 
   3   5   3        1.74        4.12      0.69 o 
   4   5   3       89.52       96.00      2.46 o 
   5   5   3        8.35        7.37      0.78 o 
   6   5   3       37.20       38.07      1.69 o 
   7   5   3        0.83        0.64      0.83 o 
   8   5   3       62.61       67.11      3.02 o 
   9   5   3        9.07        7.46      1.42 o 
  10   5   3        0.76        0.65      1.05 o 
 -11   6   3       11.26       13.36      3.36 o 
 -10   6   3       22.85       22.34      3.70 o 
  -9   6   3        8.74       11.30      2.05 o 
  -8   6   3        4.76        4.85      1.05 o 
  -7   6   3        3.70        3.94      0.79 o 
  -6   6   3        7.42       10.22      1.04 o 
  -5   6   3        0.73        1.58      0.70 o 
  -4   6   3        1.23        0.81      0.52 o 
  -3   6   3       12.91       13.27      1.06 o 
  -2   6   3        7.86        6.91      0.84 o 
  -1   6   3      117.38      110.44      2.30 o 
   0   6   3        0.08       -0.31      0.44 o 
   1   6   3       60.08       63.84      1.75 o 
   2   6   3        0.15       -0.47      0.47 o 
   3   6   3       14.50       14.90      1.17 o 
   4   6   3       48.59       46.61      1.81 o 
   5   6   3       18.47       17.79      1.68 o 
   6   6   3        4.61        3.15      1.17 o 
   7   6   3       13.48       11.62      2.39 o 
   8   6   3       35.49       36.06      4.09 o 
   9   6   3        0.86        1.07      1.36 o 
  -9   7   3        3.94        2.31      1.12 o 
  -8   7   3        5.23        6.18      1.75 o 
  -7   7   3        1.77        1.91      0.78 o 
  -6   7   3        1.37        1.06      0.65 o 
  -5   7   3        2.07        2.56      0.74 o 
  -4   7   3        7.76        6.99      0.93 o 
  -3   7   3        0.10       -0.04      0.52 o 
  -2   7   3        2.24        1.96      0.64 o 
  -1   7   3        2.75        2.54      0.69 o 
   0   7   3        7.93        7.18      0.90 o 
   1   7   3       25.30       26.96      1.46 o 
   2   7   3       81.53       83.72      2.84 o 
   3   7   3       14.57       16.45      1.72 o 
   4   7   3       11.63       10.36      1.46 o 
   5   7   3       13.82       16.03      1.71 o 
   6   7   3       13.98       13.11      3.12 o 
   7   7   3        0.71        0.78      1.27 o 
  -7   8   3        2.42        2.89      0.91 o 
  -6   8   3        0.18       -0.17      0.67 o 
  -5   8   3        0.71        0.66      0.75 o 
  -4   8   3        2.78        2.36      0.89 o 
  -3   8   3        0.02        0.62      0.68 o 
  -2   8   3        0.46        0.69      0.66 o 
  -1   8   3        0.15        0.80      0.65 o 
   0   8   3        0.45        1.34      0.93 o 
   1   8   3       22.23       22.79      2.06 o 
   2   8   3        0.22        0.42      1.75 o 
   3   8   3        1.21        1.69      0.98 o 
   4   8   3        0.95        0.88      1.36 o 
 -14   0   4        3.75        6.24      1.75 o 
 -12   0   4       61.32       55.97      3.41 o 
 -10   0   4      411.13      425.48     11.74 o 
  -8   0   4      103.46      106.66      4.10 o 
  -6   0   4        3.75        1.92      0.49 o 
  -4   0   4      212.92      219.50      3.29 o 
  -2   0   4      768.45      753.21     12.20 o 
   0   0   4      631.62      662.70     10.56 o 
   2   0   4     1189.84     1293.91     20.57 o 
   4   0   4        2.04        0.53      0.34 o 
   6   0   4       46.60       52.77      1.97 o 
   8   0   4       51.23       41.74      1.99 o 
  10   0   4      165.12      150.55      4.36 o 
  12   0   4        0.62        1.91      1.01 o 
 -14   1   4        0.86        1.89      0.93 o 
 -13   1   4      199.80      190.27      5.11 o 
 -12   1   4       29.02       28.89      4.92 o 
 -11   1   4       14.05       13.53      1.30 o 
 -10   1   4       30.79       34.71      1.72 o 
  -9   1   4      484.75      490.36      9.55 o 
  -8   1   4      173.04      174.72      4.01 o 
  -7   1   4      897.10      867.89     14.47 o 
  -6   1   4      100.42      107.98      1.86 o 
  -5   1   4      144.19      145.78      1.96 o 
  -4   1   4      339.31      360.33      4.00 o 
  -3   1   4       73.28       58.77      0.95 o 
  -2   1   4      118.97      103.33      1.61 o 
  -1   1   4       96.88      112.17      1.40 o 
   0   1   4        0.01       -0.03      0.29 o 
   1   1   4       91.75       96.32      1.67 o 
   2   1   4      151.05      158.01      2.19 o 
   3   1   4      699.97      693.03      9.37 o 
   4   1   4      846.63      854.08     11.56 o 
   5   1   4       10.41       11.03      0.78 o 
   6   1   4        1.40        0.75      0.38 o 
   7   1   4       43.09       39.00      1.45 o 
   8   1   4       90.37       94.62      2.18 o 
   9   1   4        2.32        2.78      0.69 o 
  10   1   4        1.25        2.05      0.58 o 
  11   1   4        6.22        6.47      1.03 o 
  12   1   4        0.32       -0.21      0.74 o 
 -14   2   4        2.47        1.83      0.93 o 
 -13   2   4        2.06        2.92      0.96 o 
 -12   2   4        0.00       -0.05      0.69 o 
 -11   2   4      509.64      509.50     11.70 o 
 -10   2   4       85.68       79.90      2.72 o 
  -9   2   4      437.17      469.02      8.93 o 
  -8   2   4       58.96       60.90      2.10 o 
  -7   2   4       21.44       20.66      0.92 o 
  -6   2   4       41.36       33.45      1.20 o 
  -5   2   4      112.92      105.91      1.60 o 
  -4   2   4       36.26       29.54      1.38 o 
  -3   2   4      641.79      621.15     10.35 o 
  -2   2   4      331.04      304.04     11.38 o 
  -1   2   4      154.97      114.94      1.75 o 
   0   2   4      459.17      471.29      5.67 o 
   1   2   4        0.03       -0.16      0.16 o 
   2   2   4      291.38      285.79      4.30 o 
   3   2   4      173.81      146.22      2.28 o 
   4   2   4      397.63      413.68      6.18 o 
   5   2   4      158.09      171.12      3.20 o 
   6   2   4      164.43      153.23      3.16 o 
   7   2   4       30.42       33.72      1.54 o 
   8   2   4        2.34        2.69      0.81 o 
   9   2   4       79.39       84.63      2.44 o 
  10   2   4        7.96        6.95      2.39 o 
  11   2   4        2.35        3.51      0.95 o 
  12   2   4        2.94        2.45      0.97 o 
 -14   3   4        2.34        3.87      1.17 o 
 -13   3   4        1.80        1.33      0.97 o 
 -12   3   4       31.19       30.80      2.17 o 
 -11   3   4        1.36        1.64      0.79 o 
 -10   3   4       88.15       79.20      2.83 o 
  -9   3   4       13.77       13.08      1.32 o 
  -8   3   4       41.55       40.57      3.71 o 
  -7   3   4        3.73        3.67      0.56 o 
  -6   3   4       42.16       45.09      4.65 o 
  -5   3   4       64.47       68.70      1.17 o 
  -4   3   4       37.13       35.90      0.72 o 
  -3   3   4       21.15       31.52      0.64 o 
  -2   3   4      829.60      862.46      8.16 o 
  -1   3   4       21.73       17.35      0.82 o 
   0   3   4        0.31        0.09      0.18 o 
   1   3   4        7.34        7.63      0.51 o 
   2   3   4       66.42       78.18      2.31 o 
   3   3   4       14.74       15.14      0.85 o 
   4   3   4       88.98       90.13      2.12 o 
   5   3   4        2.55        1.80      0.54 o 
   6   3   4       41.04       42.14      1.59 o 
   7   3   4       20.69       25.58      1.38 o 
   8   3   4       75.49       81.94      3.05 o 
   9   3   4        0.31        1.31      0.86 o 
  10   3   4       25.98       26.15      2.20 o 
  11   3   4        0.00        0.90      0.96 o 
 -13   4   4        2.32        3.55      1.05 o 
 -12   4   4        0.01        0.22      0.79 o 
 -11   4   4      153.15      163.63      4.66 o 
 -10   4   4        1.84        2.32      0.86 o 
  -9   4   4       13.43       10.39      1.23 o 
  -8   4   4        1.16        1.08      0.65 o 
  -7   4   4        2.80        2.12      0.54 o 
  -6   4   4       19.98       26.41      1.19 o 
  -5   4   4        2.22        1.63      0.47 o 
  -4   4   4        8.81       11.66      0.84 o 
  -3   4   4        9.28       11.10      0.78 o 
  -2   4   4       11.49        7.51      0.56 o 
  -1   4   4      101.58      101.42      1.62 o 
   0   4   4      116.98      133.64      2.23 o 
   1   4   4       80.15       81.69      1.87 o 
   2   4   4       87.29       79.58      2.39 o 
   3   4   4       37.13       46.03      1.51 o 
   4   4   4       33.25       29.61      1.27 o 
   5   4   4       60.32       65.02      2.00 o 
   6   4   4       47.13       50.67      3.85 o 
   7   4   4       64.55       64.33      2.76 o 
   8   4   4        8.78       10.01      1.47 o 
   9   4   4        7.57        8.86      1.75 o 
  10   4   4        0.41        0.15      0.96 o 
  11   4   4        1.68        0.98      1.22 o 
 -12   5   4       22.25       27.48      2.39 o 
 -11   5   4        7.00        9.50      1.38 o 
 -10   5   4        0.02       -0.65      0.65 o 
  -9   5   4       92.81       89.63      3.23 o 
  -8   5   4        1.18        1.26      0.60 o 
  -7   5   4      172.63      165.72      3.64 o 
  -6   5   4        6.79        8.41      0.90 o 
  -5   5   4        0.64        0.44      0.44 o 
  -4   5   4        0.45       -0.31      0.31 o 
  -3   5   4        0.74        2.24      0.76 o 
  -2   5   4        4.29        7.81      0.62 o 
  -1   5   4        9.29        8.23      0.64 o 
   0   5   4        2.63        3.00      0.56 o 
   1   5   4        2.65        2.44      0.69 o 
   2   5   4        8.90        8.61      0.86 o 
   3   5   4       16.48       16.42      1.14 o 
   4   5   4      256.94      252.17      6.04 o 
   5   5   4       25.95       22.45      1.72 o 
   6   5   4        5.12        3.08      0.97 o 
   7   5   4        5.69        6.62      1.31 o 
   8   5   4       32.25       27.90      2.26 o 
   9   5   4        0.03       -0.83      0.83 o 
  10   5   4        0.26        0.31      1.03 o 
 -11   6   4        2.48        4.10      1.17 o 
 -10   6   4       14.84       14.73      2.88 o 
  -9   6   4       14.39       18.63      1.79 o 
  -8   6   4        0.43        0.34      0.59 o 
  -7   6   4        7.94        6.22      0.90 o 
  -6   6   4        0.56        1.40      0.70 o 
  -5   6   4        9.71        9.41      0.97 o 
  -4   6   4       30.53       28.05      1.45 o 
  -3   6   4       11.28       12.41      1.08 o 
  -2   6   4        0.13        0.22      0.77 o 
  -1   6   4       12.95       13.30      1.10 o 
   0   6   4       14.06       14.69      1.15 o 
   1   6   4       85.92       87.28      2.42 o 
   2   6   4        0.00       -0.06      0.66 o 
   3   6   4        1.76        3.02      0.96 o 
   4   6   4        3.45        2.68      1.71 o 
   5   6   4        8.01        8.31      1.36 o 
   6   6   4        0.10        0.58      1.12 o 
   7   6   4        5.63        5.67      1.26 o 
   8   6   4        0.09       -0.28      0.90 o 
  -9   7   4        8.09        8.62      1.48 o 
  -8   7   4       28.31       26.39      1.80 o 
  -7   7   4       19.65       23.36      1.83 o 
  -6   7   4        3.05        3.52      0.82 o 
  -5   7   4        7.01        7.39      1.01 o 
  -4   7   4        0.00        0.48      0.59 o 
  -3   7   4        0.62        0.39      0.56 o 
  -2   7   4       31.26       31.09      2.16 o 
  -1   7   4        0.85        1.17      0.62 o 
   0   7   4        3.44        2.84      1.12 o 
   1   7   4       10.73       10.21      1.41 o 
   2   7   4       13.17       14.57      1.69 o 
   3   7   4       13.33       13.64      1.61 o 
   4   7   4        0.04        1.85      1.46 o 
   5   7   4        2.00        2.32      1.46 o 
   6   7   4        0.55        0.39      1.46 o 
   7   7   4        0.39       -1.56      1.56 o 
  -7   8   4        0.24       -0.15      0.73 o 
  -6   8   4        1.88        2.83      0.94 o 
  -5   8   4        0.03        0.36      0.71 o 
  -4   8   4        0.37        0.47      0.64 o 
  -3   8   4        0.13       -0.61      0.61 o 
  -2   8   4       10.59        9.42      1.44 o 
  -1   8   4        1.00        2.10      0.98 o 
   0   8   4        3.84        4.67      1.20 o 
   1   8   4        5.67        4.29      1.17 o 
   2   8   4        2.81        2.97      1.12 o 
   3   8   4       10.99       11.19      1.64 o 
   4   8   4       15.10       12.18      2.53 o 
 -15   0   5       33.25       33.34      3.41 o 
 -13   0   5       38.59       32.76      3.12 o 
 -11   0   5      210.43      212.87      7.23 o 
  -9   0   5        8.29        8.97      1.36 o 
  -7   0   5      344.87      446.79      8.13 o 
  -5   0   5     3508.29     3904.20     49.43 o 
  -3   0   5      357.75      376.87      5.26 o 
  -1   0   5      247.44      221.08      3.86 o 
   1   0   5      598.11      707.92     11.54 o 
   3   0   5       67.83       58.51      1.71 o 
   5   0   5      221.24      229.49      4.90 o 
   7   0   5       52.98       54.41      2.18 o 
   9   0   5       68.74       70.72      2.79 o 
  11   0   5        7.03        8.77      2.24 o 
 -15   1   5        3.96        7.21      1.85 o 
 -14   1   5        5.24        4.54      1.22 o 
 -13   1   5       20.73       23.12      1.93 o 
 -12   1   5        1.73        1.31      1.12 o 
 -11   1   5      250.93      233.22      5.46 o 
 -10   1   5      274.38      251.01      5.56 o 
  -9   1   5      287.10      297.15      6.12 o 
  -8   1   5      171.30      163.62      3.83 o 
  -7   1   5      580.61      630.10      7.77 o 
  -6   1   5       66.78       95.70      1.54 o 
  -5   1   5        2.98        0.71      0.21 o 
  -4   1   5      442.57      462.21      5.03 o 
  -3   1   5        9.04       17.24      0.87 o 
  -2   1   5       65.60       48.71      0.84 o 
  -1   1   5      189.20      174.46      2.43 o 
   0   1   5      507.73      494.02      6.85 o 
   1   1   5      514.55      460.63      5.49 o 
   2   1   5       63.91       77.94      1.37 o 
   3   1   5      624.50      609.29      7.38 o 
   4   1   5      394.60      457.44      5.85 o 
   5   1   5      385.97      405.69      5.44 o 
   6   1   5      123.43      122.90      2.35 o 
   7   1   5       20.90       23.20      1.53 o 
   8   1   5       17.20       18.02      1.11 o 
   9   1   5        7.82        6.00      0.93 o 
  10   1   5       59.61       53.40      2.14 o 
  11   1   5        1.78        1.30      0.89 o 
 -14   2   5        4.63        3.89      1.32 o 
 -13   2   5       21.33       20.25      2.49 o 
 -12   2   5       50.28       49.33      3.02 o 
 -11   2   5      242.45      246.05      5.76 o 
 -10   2   5      102.20      102.33      3.14 o 
  -9   2   5        7.54        6.57      0.93 o 
  -8   2   5       11.42       10.92      1.03 o 
  -7   2   5       52.03       62.13      1.41 o 
  -6   2   5      822.02      923.16      9.75 o 
  -5   2   5       42.71       53.89      1.67 o 
  -4   2   5      292.39      333.18      3.86 o 
  -3   2   5        0.35        0.24      0.21 o 
  -2   2   5        7.62        8.17      0.61 o 
  -1   2   5       42.88       43.34      0.90 o 
   0   2   5      127.69      123.53      1.87 o 
   1   2   5       35.44       44.08      1.04 o 
   2   2   5      277.91      316.17      4.73 o 
   3   2   5       18.24       18.15      0.88 o 
   4   2   5      491.42      525.37      7.63 o 
   5   2   5      177.98      176.63      3.34 o 
   6   2   5      208.38      222.67      4.07 o 
   7   2   5      136.07      134.18      5.86 o 
   8   2   5       84.96       75.47      4.68 o 
   9   2   5        0.13       -0.71      0.79 o 
  10   2   5        6.14        5.36      1.05 o 
  11   2   5        1.58        2.41      1.07 o 
 -14   3   5        2.09        3.51      1.10 o 
 -13   3   5        8.29        5.55      1.14 o 
 -12   3   5        2.37        1.73      0.97 o 
 -11   3   5      170.34      169.99      4.62 o 
 -10   3   5        2.43        3.10      1.85 o 
  -9   3   5      299.47      294.50      6.39 o 
  -8   3   5      126.07      136.08      3.00 o 
  -7   3   5       41.24       41.76      1.89 o 
  -6   3   5        0.47        0.52      0.23 o 
  -5   3   5      161.87      154.33      2.59 o 
  -4   3   5        1.29        2.62      0.50 o 
  -3   3   5      434.36      489.09      6.12 o 
  -2   3   5       10.70        7.14      0.47 o 
  -1   3   5      423.75      509.72      6.31 o 
   0   3   5       35.73       49.85      1.12 o 
   1   3   5        1.61        0.27      0.34 o 
   2   3   5        4.91        5.67      0.56 o 
   3   3   5       54.27       53.94      1.49 o 
   4   3   5       71.74       60.16      1.66 o 
   5   3   5       82.19       75.10      2.74 o 
   6   3   5       24.05       30.04      2.88 o 
   7   3   5       36.79       41.42      2.22 o 
   8   3   5        7.90        4.84      1.32 o 
   9   3   5       78.04       75.95      3.16 o 
  10   3   5        2.44        3.17      1.22 o 
  11   3   5        0.23        0.97      1.05 o 
 -13   4   5       10.38        9.86      2.10 o 
 -12   4   5       70.24       77.42      3.17 o 
 -11   4   5       85.80       86.66      3.20 o 
 -10   4   5       15.34       16.28      1.71 o 
  -9   4   5       45.18       58.25      2.41 o 
  -8   4   5        0.27        0.51      0.53 o 
  -7   4   5       64.78       62.06      2.15 o 
  -6   4   5      136.45      148.81      3.09 o 
  -5   4   5        0.75        1.18      0.36 o 
  -4   4   5       34.09       29.76      0.99 o 
  -3   4   5       72.59       68.53      2.45 o 
  -2   4   5       98.44       97.25      1.61 o 
  -1   4   5      343.85      295.50      6.69 o 
   0   4   5       81.30       66.52      1.46 o 
   1   4   5        1.66        3.91      0.47 o 
   2   4   5       25.85       22.53      0.89 o 
   3   4   5        9.76        9.99      1.17 o 
   4   4   5      230.49      202.37      5.18 o 
   5   4   5        0.09       -0.75      0.83 o 
   6   4   5       60.16       63.80      2.83 o 
   7   4   5        4.99        8.14      2.19 o 
   8   4   5        3.92        2.50      1.36 o 
   9   4   5       18.81       18.35      1.97 o 
  10   4   5        0.98        1.95      1.66 o 
 -12   5   5        0.23        0.12      0.86 o 
 -11   5   5      103.81      103.75      3.72 o 
 -10   5   5       45.14       46.31      2.58 o 
  -9   5   5       11.16        8.86      1.27 o 
  -8   5   5       67.35       67.66      3.24 o 
  -7   5   5       21.02       19.19      1.81 o 
  -6   5   5        0.01        0.46      0.50 o 
  -5   5   5       11.15       10.37      0.91 o 
  -4   5   5       23.15       20.99      1.57 o 
  -3   5   5        4.20        6.39      0.59 o 
  -2   5   5        1.56        2.81      0.83 o 
  -1   5   5       39.69       36.99      1.90 o 
   0   5   5       57.47       55.16      1.70 o 
   1   5   5       34.80       30.18      2.29 o 
   2   5   5       59.60       53.76      2.36 o 
   3   5   5       84.37       85.55      3.12 o 
   4   5   5       29.67       29.60      2.08 o 
   5   5   5       35.17       33.44      2.15 o 
   6   5   5       13.59       14.51      1.62 o 
   7   5   5        6.29        6.14      1.26 o 
   8   5   5        3.61        3.68      1.24 o 
   9   5   5        1.94        3.38      1.19 o 
 -11   6   5       26.96       27.26      2.30 o 
 -10   6   5       19.70       21.38      1.96 o 
  -9   6   5        7.49        7.68      1.09 o 
  -8   6   5        1.79        2.23      0.85 o 
  -7   6   5       49.40       44.26      1.83 o 
  -6   6   5        5.75        5.13      0.83 o 
  -5   6   5       69.09       67.09      2.15 o 
  -4   6   5        6.58        6.27      0.86 o 
  -3   6   5        0.26       -0.41      0.48 o 
  -2   6   5       59.73       60.71      3.25 o 
  -1   6   5        0.64        1.96      0.76 o 
   0   6   5        6.82        4.25      1.61 o 
   1   6   5       96.94       97.90      3.41 o 
   2   6   5        0.44        0.24      0.79 o 
   3   6   5       15.03       14.22      1.57 o 
   4   6   5        7.49        7.62      1.29 o 
   5   6   5       14.99       13.01      1.27 o 
   6   6   5        7.57        6.07      1.33 o 
   7   6   5       13.64       11.06      1.69 o 
   8   6   5        0.00        0.30      0.86 o 
  -9   7   5       30.02       31.39      4.83 o 
  -8   7   5        1.10        1.19      0.78 o 
  -7   7   5       25.86       24.11      1.76 o 
  -6   7   5        4.48        3.35      0.86 o 
  -5   7   5        0.15       -0.35      0.55 o 
  -4   7   5        0.49       -0.19      0.48 o 
  -3   7   5        2.99        4.37      0.81 o 
  -2   7   5        1.46        1.24      0.86 o 
  -1   7   5        1.46        2.54      0.93 o 
   0   7   5        8.36        8.98      1.41 o 
   1   7   5        7.07        6.94      3.36 o 
   2   7   5        0.92        1.09      0.94 o 
   3   7   5       37.65       38.70      2.46 o 
   4   7   5        8.10       13.34      1.72 o 
   5   7   5       27.68       23.47      1.72 o 
   6   7   5        5.43        2.24      1.71 o 
  -6   8   5       21.74       24.23      2.49 o 
  -5   8   5        0.57        0.96      1.03 o 
  -4   8   5        0.07        0.55      1.07 o 
  -3   8   5        3.66        2.46      1.07 o 
  -2   8   5        0.50       -0.63      0.83 o 
  -1   8   5        9.73       10.72      1.59 o 
   0   8   5        0.33        2.00      1.03 o 
   1   8   5        2.85        2.44      1.05 o 
   2   8   5        2.07        1.41      1.05 o 
   3   8   5        3.65        6.82      2.14 o 
 -14   0   6       64.91       59.19      3.80 o 
 -12   0   6       15.52       15.50      2.05 o 
 -10   0   6       84.79       78.13      3.71 o 
  -8   0   6        6.07        4.97      0.76 o 
  -6   0   6      791.00      985.60     13.18 o 
  -4   0   6      545.34      520.98      7.18 o 
  -2   0   6     2491.27     2358.06    141.38 o 
   0   0   6      390.88      542.33      8.96 o 
   2   0   6      213.03      237.94      4.58 o 
   4   0   6       97.26       85.07      2.39 o 
   6   0   6      156.92      135.51      3.56 o 
   8   0   6        4.16        3.02      1.46 o 
  10   0   6       14.61       22.52      3.31 o 
 -15   1   6        7.17        8.85      1.37 o 
 -14   1   6       23.42       29.24      2.24 o 
 -13   1   6       13.23       10.63      1.34 o 
 -12   1   6       19.37       19.69      3.66 o 
 -11   1   6      536.52      536.10     10.28 o 
 -10   1   6       45.88       43.31      1.93 o 
  -9   1   6       18.13       13.70      1.17 o 
  -8   1   6        2.55        2.13      0.39 o 
  -7   1   6       14.76       24.05      0.75 o 
  -6   1   6      116.63      120.93      1.83 o 
  -5   1   6     2551.32     2722.53     27.00 o 
  -4   1   6      267.67      319.57      3.70 o 
  -3   1   6       61.40       45.59      2.04 o 
  -2   1   6      188.43      187.41      2.09 o 
  -1   1   6      338.10      355.58      4.52 o 
   0   1   6       19.86       13.43      1.03 o 
   1   1   6      141.84      159.74      2.23 o 
   2   1   6      269.12      266.82      3.56 o 
   3   1   6       85.88       90.23      1.83 o 
   4   1   6        0.14        1.14      0.44 o 
   5   1   6      601.85      600.51      7.63 o 
   6   1   6      159.98      164.59      3.51 o 
   7   1   6        0.02        0.33      0.63 o 
   8   1   6        1.54        0.90      0.64 o 
   9   1   6       13.42       12.90      1.27 o 
  10   1   6        1.79        2.19      1.12 o 
  11   1   6        6.97       11.11      1.86 o 
 -14   2   6        0.55       -0.23      0.72 o 
 -13   2   6        5.37        3.26      0.96 o 
 -12   2   6        5.75        4.23      1.00 o 
 -11   2   6      116.06      111.80      4.59 o 
 -10   2   6       16.03       12.90      1.56 o 
  -9   2   6      302.37      275.80      8.99 o 
  -8   2   6       78.62       77.16      1.68 o 
  -7   2   6      127.79      139.58      2.13 o 
  -6   2   6      119.27      159.46      2.29 o 
  -5   2   6       55.33       67.62      1.26 o 
  -4   2   6       43.01       42.83      1.03 o 
  -3   2   6        1.46        0.19      0.15 o 
  -2   2   6        3.61        7.66      0.33 o 
  -1   2   6     1420.49     1450.92     16.35 o 
   0   2   6      516.52      540.20      7.82 o 
   1   2   6      445.47      507.34      7.08 o 
   2   2   6       63.21       66.36      1.48 o 
   3   2   6      236.76      244.66      4.00 o 
   4   2   6      268.61      253.93      5.50 o 
   5   2   6      150.67      145.86      3.89 o 
   6   2   6       92.79       91.64      3.05 o 
   7   2   6      159.54      160.33      4.43 o 
   8   2   6       18.61       17.89      1.43 o 
   9   2   6       33.12       31.78      2.41 o 
  10   2   6        3.09        4.30      1.05 o 
  11   2   6        1.22        1.21      1.26 o 
 -14   3   6        1.43       -0.24      1.46 o 
 -13   3   6        0.54       -0.44      0.68 o 
 -12   3   6       15.01       15.16      2.10 o 
 -11   3   6        5.29        6.95      1.12 o 
 -10   3   6      252.39      266.09      6.11 o 
  -9   3   6        9.83        9.60      1.75 o 
  -8   3   6      520.83      493.52      7.61 o 
  -7   3   6        1.05        1.01      0.33 o 
  -6   3   6       99.59       82.33      1.53 o 
  -5   3   6        0.81        1.65      0.33 o 
  -4   3   6      778.78      755.37      9.10 o 
  -3   3   6        0.52        0.43      0.17 o 
  -2   3   6        0.92        2.89      0.32 o 
  -1   3   6        0.50        0.22      0.22 o 
   0   3   6       32.73       39.38      0.98 o 
   1   3   6        0.60       -0.29      0.29 o 
   2   3   6       20.69       24.81      1.46 o 
   3   3   6        1.12        2.36      2.00 o 
   4   3   6       47.82       42.50      5.46 o 
   5   3   6        1.52        2.68      0.84 o 
   6   3   6      608.09      628.06     12.10 o 
   7   3   6        1.61        1.09      0.88 o 
   8   3   6       53.50       51.68      2.62 o 
   9   3   6        0.84       -0.35      0.90 o 
  10   3   6        8.79        5.24      1.31 o 
 -13   4   6        1.73        1.47      1.02 o 
 -12   4   6        6.47        6.14      1.20 o 
 -11   4   6       59.10       66.90      2.82 o 
 -10   4   6       14.85       14.14      1.66 o 
  -9   4   6      343.05      345.92      6.05 o 
  -8   4   6       31.37       34.47      1.50 o 
  -7   4   6       65.92       72.19      2.20 o 
  -6   4   6      114.67      116.02      2.29 o 
  -5   4   6        0.14        0.36      0.35 o 
  -4   4   6       32.72       39.70      1.35 o 
  -3   4   6       63.59       60.30      1.41 o 
  -2   4   6      108.07      118.92      2.31 o 
  -1   4   6      148.62      155.33      2.57 o 
   0   4   6      227.55      229.18      4.55 o 
   1   4   6      229.50      239.18      4.33 o 
   2   4   6        0.29        0.00      0.48 o 
   3   4   6        0.42       -0.06      0.66 o 
   4   4   6        1.73        2.18      0.97 o 
   5   4   6        0.00       -0.14      0.69 o 
   6   4   6        4.43        8.30      1.45 o 
   7   4   6       52.16       51.30      4.44 o 
   8   4   6        6.43        4.93      1.66 o 
   9   4   6        9.69        8.56      1.57 o 
 -12   5   6       14.40       19.89      1.96 o 
 -11   5   6      147.80      162.52      4.82 o 
 -10   5   6        3.26        2.50      0.96 o 
  -9   5   6       75.26       76.54      3.81 o 
  -8   5   6       37.37       38.42      1.96 o 
  -7   5   6        0.10        0.85      0.75 o 
  -6   5   6        6.69        4.32      0.72 o 
  -5   5   6      203.41      216.25      3.54 o 
  -4   5   6        8.37        6.23      0.62 o 
  -3   5   6        0.05       -0.03      0.28 o 
  -2   5   6        4.20        3.61      0.59 o 
  -1   5   6       10.73       13.37      1.37 o 
   0   5   6       67.40       70.97      2.69 o 
   1   5   6       57.40       51.44      2.73 o 
   2   5   6       14.93       16.24      1.61 o 
   3   5   6       78.38       74.88      4.39 o 
   4   5   6        0.49        0.89      0.83 o 
   5   5   6      138.41      140.02      4.40 o 
   6   5   6       39.61       42.96      2.67 o 
   7   5   6        0.68        2.11      1.27 o 
   8   5   6        0.50        0.26      1.00 o 
 -11   6   6        0.22        0.41      0.93 o 
 -10   6   6       20.66       19.64      1.89 o 
  -9   6   6       18.02       22.29      1.58 o 
  -8   6   6       19.29       21.03      1.51 o 
  -7   6   6        2.06        1.79      0.66 o 
  -6   6   6       51.90       49.51      1.90 o 
  -5   6   6        1.32        0.43      0.56 o 
  -4   6   6        2.87        1.90      1.61 o 
  -3   6   6       12.33        8.74      1.27 o 
  -2   6   6        8.16        8.16      1.51 o 
  -1   6   6       42.59       45.60      2.30 o 
   0   6   6        3.88        3.41      1.03 o 
   1   6   6        1.60        2.43      0.86 o 
   2   6   6        0.32       -0.42      0.79 o 
   3   6   6        0.09       -1.10      1.27 o 
   4   6   6       14.69       13.68      1.64 o 
   5   6   6        3.37        3.93      0.92 o 
   6   6   6       10.81        8.87      1.50 o 
   7   6   6        1.73        1.55      1.08 o 
  -9   7   6        4.04        3.22      0.97 o 
  -8   7   6        8.30        9.41      1.80 o 
  -7   7   6       19.44       18.53      1.51 o 
  -6   7   6        9.75       10.24      2.39 o 
  -5   7   6       58.47       52.67      3.66 o 
  -4   7   6        7.26        4.58      1.14 o 
  -3   7   6        1.62        0.61      1.32 o 
  -2   7   6        8.10        8.41      1.31 o 
  -1   7   6       14.69       13.74      2.24 o 
   0   7   6        3.24        2.33      0.98 o 
   1   7   6        0.06       -0.72      0.72 o 
   2   7   6        0.01        0.45      0.93 o 
   3   7   6       10.72       10.09      1.54 o 
   4   7   6        4.44        3.62      1.22 o 
   5   7   6       23.81       25.28      2.04 o 
  -6   8   6        0.10        1.95      1.46 o 
  -5   8   6        1.00        1.31      1.00 o 
  -4   8   6        1.92        2.00      1.10 o 
  -3   8   6        0.00       -0.77      0.77 o 
  -2   8   6        2.52        2.44      1.07 o 
  -1   8   6        8.78        9.95      1.54 o 
   0   8   6        4.71        7.81      1.45 o 
   1   8   6       14.94       11.30      4.09 o 
   2   8   6       10.76       13.94      2.73 o 
 -15   0   7        2.72        1.85      1.36 o 
 -13   0   7       27.21       28.56      2.92 o 
 -11   0   7      199.05      193.13      6.74 o 
  -9   0   7        2.46        2.43      0.65 o 
  -7   0   7      112.71      107.91      2.82 o 
  -5   0   7     1029.85     1220.85     16.09 o 
  -3   0   7     2102.99     2365.59     37.48 o 
  -1   0   7      750.15      774.12     12.60 o 
   1   0   7      218.58      272.20      5.05 o 
   3   0   7      153.69      164.89      6.59 o 
   5   0   7       49.91       50.57      1.93 o 
   7   0   7       95.36      105.05      5.36 o 
   9   0   7       37.77       42.31      4.29 o 
 -15   1   7        7.08        6.78      1.30 o 
 -14   1   7        3.44        3.09      1.12 o 
 -13   1   7        1.07        1.82      0.93 o 
 -12   1   7        0.10       -0.54      0.62 o 
 -11   1   7        0.04       -0.18      0.65 o 
 -10   1   7        5.42        5.75      1.41 o 
  -9   1   7       31.73       27.90      1.96 o 
  -8   1   7        7.80        8.78      0.64 o 
  -7   1   7       11.63       10.20      0.57 o 
  -6   1   7        1.03        0.26      0.21 o 
  -5   1   7      552.88      571.82      6.27 o 
  -4   1   7      183.72      191.95      2.86 o 
  -3   1   7       99.99       88.91      1.24 o 
  -2   1   7        0.04        0.27      0.24 o 
  -1   1   7        0.90        1.60      0.42 o 
   0   1   7      507.53      481.21     32.94 o 
   1   1   7      350.45      357.47      8.00 o 
   2   1   7      499.87      528.18      7.73 o 
   3   1   7       11.39       13.65      0.92 o 
   4   1   7       90.67       91.17      2.27 o 
   5   1   7        5.58        5.98      0.78 o 
   6   1   7       53.91       56.62      1.95 o 
   7   1   7       25.22       22.21      1.75 o 
   8   1   7       38.10       36.49      2.65 o 
   9   1   7       15.75       17.46      2.03 o 
  10   1   7        9.50       13.45      1.89 o 
 -14   2   7        7.28        8.30      1.34 o 
 -13   2   7        4.11        3.75      1.00 o 
 -12   2   7        2.02        1.76      0.79 o 
 -11   2   7      153.37      152.31      4.29 o 
 -10   2   7      101.38       88.76      5.76 o 
  -9   2   7      343.68      331.20      5.49 o 
  -8   2   7       35.10       37.14      1.06 o 
  -7   2   7       13.51       13.10      0.66 o 
  -6   2   7      123.70      142.67      2.14 o 
  -5   2   7        0.20        0.52      0.24 o 
  -4   2   7      176.58      204.21      3.10 o 
  -3   2   7       37.20       46.30      0.94 o 
  -2   2   7      259.02      232.57      2.60 o 
  -1   2   7       17.22       19.57      0.82 o 
   0   2   7      548.30      579.65      7.24 o 
   1   2   7        0.02        0.16      0.35 o 
   2   2   7       24.92       15.38      0.98 o 
   3   2   7       51.34       60.52      1.83 o 
   4   2   7       66.63       70.81      2.06 o 
   5   2   7      183.74      199.91      4.04 o 
   6   2   7      404.33      409.77      6.97 o 
   7   2   7      114.76      118.24      3.13 o 
   8   2   7       42.97       43.00      2.10 o 
   9   2   7        0.38        0.58      1.17 o 
  10   2   7        0.84        0.37      2.05 o 
 -14   3   7        0.20        0.54      0.83 o 
 -13   3   7        5.74        4.62      1.14 o 
 -12   3   7        0.01       -0.06      0.68 o 
 -11   3   7        7.40       10.67      1.31 o 
 -10   3   7        5.62        5.44      1.03 o 
  -9   3   7      552.12      558.61      8.54 o 
  -8   3   7       28.92       32.28      1.03 o 
  -7   3   7       74.68       79.04      1.58 o 
  -6   3   7        1.77        3.41      0.41 o 
  -5   3   7      360.22      401.03      4.76 o 
  -4   3   7        0.96        1.86      0.42 o 
  -3   3   7        3.48        5.78      0.42 o 
  -2   3   7       31.42       28.97      1.59 o 
  -1   3   7       12.64       17.39      1.29 o 
   0   3   7       44.84       32.63      1.44 o 
   1   3   7      278.13      320.01      5.37 o 
   2   3   7        0.09       -0.36      0.56 o 
   3   3   7       62.97       66.86      2.51 o 
   4   3   7       14.84       14.27      1.95 o 
   5   3   7       53.29       56.69      2.50 o 
   6   3   7       12.85       13.19      2.83 o 
   7   3   7       50.93       56.53      2.67 o 
   8   3   7        5.83        4.99      1.41 o 
   9   3   7        0.01        0.57      0.84 o 
 -13   4   7        9.23        9.62      1.45 o 
 -12   4   7       23.68       21.30      1.92 o 
 -11   4   7      118.48      124.26      3.92 o 
 -10   4   7       97.25       93.50      3.76 o 
  -9   4   7      115.66      112.91      2.86 o 
  -8   4   7        3.75        4.46      1.56 o 
  -7   4   7       25.85       24.14      1.13 o 
  -6   4   7      196.50      207.40      3.39 o 
  -5   4   7        0.40        0.93      0.37 o 
  -4   4   7       75.70       71.16      1.62 o 
  -3   4   7        1.98        3.37      0.49 o 
  -2   4   7        0.11        0.45      0.33 o 
  -1   4   7       17.85       17.46      1.11 o 
   0   4   7       74.13       84.71      2.22 o 
   1   4   7        0.35        0.96      0.55 o 
   2   4   7        0.86        0.63      0.52 o 
   3   4   7      107.83      110.30      4.78 o 
   4   4   7        5.09        6.35      0.92 o 
   5   4   7      167.14      173.76      4.93 o 
   6   4   7      199.50      215.78      6.69 o 
   7   4   7       57.76       56.56      3.02 o 
   8   4   7       50.85       53.41      3.00 o 
   9   4   7        0.99        0.37      1.00 o 
 -12   5   7        3.34        3.70      1.66 o 
 -11   5   7        0.23       -0.39      0.76 o 
 -10   5   7        9.05       10.14      1.16 o 
  -9   5   7      119.42      127.27      3.51 o 
  -8   5   7        0.18       -0.34      0.54 o 
  -7   5   7       11.38       10.18      1.02 o 
  -6   5   7        8.66        9.51      0.82 o 
  -5   5   7       50.55       48.43      1.83 o 
  -4   5   7       25.55       21.08      1.28 o 
  -3   5   7       56.60       57.30      1.86 o 
  -2   5   7        0.02       -0.09      0.65 o 
  -1   5   7        6.94        3.30      0.91 o 
   0   5   7       54.89       49.27      2.33 o 
   1   5   7       18.29       19.39      1.71 o 
   2   5   7      146.92      150.84      4.64 o 
   3   5   7        0.60        0.81      0.83 o 
   4   5   7       44.11       40.40      2.39 o 
   5   5   7        0.02       -0.72      0.86 o 
   6   5   7       12.23       11.38      1.69 o 
   7   5   7       12.35       10.86      1.62 o 
   8   5   7        6.15        4.17      1.33 o 
 -11   6   7       12.42       14.01      1.76 o 
 -10   6   7        0.36        1.98      0.96 o 
  -9   6   7       13.69       14.56      1.34 o 
  -8   6   7        2.98        1.15      0.69 o 
  -7   6   7        2.79        2.85      0.76 o 
  -6   6   7        0.06        0.28      0.72 o 
  -5   6   7       57.78       48.79      2.48 o 
  -4   6   7       12.16       12.09      1.45 o 
  -3   6   7      121.60      120.74      3.93 o 
  -2   6   7       14.85       13.06      1.48 o 
  -1   6   7        1.41        2.07      0.86 o 
   0   6   7        4.56        4.09      1.22 o 
   1   6   7       12.88       15.62      4.87 o 
   2   6   7       30.09       32.84      2.39 o 
   3   6   7        3.25        1.29      0.97 o 
   4   6   7       50.53       50.84      2.71 o 
   5   6   7        3.14        1.77      1.05 o 
   6   6   7        2.00        1.83      1.46 o 
  -9   7   7        2.46        2.92      1.66 o 
  -8   7   7        1.45        0.44      0.90 o 
  -7   7   7        3.23        3.98      1.12 o 
  -6   7   7        1.33        0.88      1.75 o 
  -5   7   7       31.52       28.69      2.27 o 
  -4   7   7        0.11       -0.04      1.02 o 
  -3   7   7        1.23        1.72      0.91 o 
  -2   7   7        0.03        0.49      0.83 o 
  -1   7   7        0.62        0.83      1.51 o 
   0   7   7        2.75        3.33      1.14 o 
   1   7   7       12.06       13.40      3.27 o 
   2   7   7       21.98       22.11      2.09 o 
   3   7   7        4.46        5.46      1.30 o 
   4   7   7       15.13       14.96      1.93 o 
  -5   8   7        1.28       -0.78      1.27 o 
  -4   8   7        5.02        2.31      1.14 o 
  -3   8   7        4.67        2.87      1.14 o 
  -2   8   7        0.22       -0.82      0.82 o 
  -1   8   7        7.32        8.62      1.48 o 
   0   8   7        3.60        6.05      1.90 o 
   1   8   7        0.08        0.68      1.75 o 
 -14   0   8       11.41       19.30      2.63 o 
 -12   0   8       13.68       15.30      2.14 o 
 -10   0   8      465.39      405.79      8.16 o 
  -8   0   8      391.93      404.98      7.78 o 
  -6   0   8      177.31      226.74      3.71 o 
  -4   0   8      157.08      185.67      9.14 o 
  -2   0   8      302.76      304.69      4.65 o 
   0   0   8      287.32      305.81      5.51 o 
   2   0   8      423.24      406.53     11.36 o 
   4   0   8      802.17      880.29     22.50 o 
   6   0   8      418.65      459.14     13.89 o 
   8   0   8       11.76       11.01      2.44 o 
  10   0   8       15.71       26.12      3.70 o 
 -15   1   8        0.64       -0.44      0.86 o 
 -14   1   8        4.73        5.54      1.27 o 
 -13   1   8       71.73       71.44      2.89 o 
 -12   1   8       52.00       47.54      2.24 o 
 -11   1   8        1.29        1.06      0.72 o 
 -10   1   8        2.17        3.21      0.57 o 
  -9   1   8      259.55      265.76      4.10 o 
  -8   1   8       10.78       14.37      1.18 o 
  -7   1   8      315.72      289.45      3.67 o 
  -6   1   8       45.14       50.06      1.10 o 
  -5   1   8       68.18       67.09      1.25 o 
  -3   1   8      464.04      580.62      5.75 o 
  -2   1   8      165.99      142.59      2.33 o 
  -1   1   8       10.99        5.64      0.61 o 
   0   1   8        1.46        0.44      0.31 o 
   1   1   8       50.25       64.97      2.30 o 
   2   1   8      236.90      226.66      3.98 o 
   3   1   8       16.18       26.73      1.21 o 
   4   1   8       51.45       48.02      1.66 o 
   5   1   8        7.18        9.51      2.39 o 
   6   1   8        4.90        5.83      1.30 o 
   7   1   8       74.70       72.54      3.31 o 
   8   1   8        9.28       12.22      3.07 o 
   9   1   8        0.24        0.82      1.12 o 
  10   1   8        1.36        2.02      1.34 o 
 -15   2   8       13.48       11.50      2.14 o 
 -14   2   8        3.46        4.66      1.17 o 
 -13   2   8       15.54       17.32      1.72 o 
 -12   2   8       35.62       38.43      2.18 o 
 -11   2   8       45.13       41.00      2.06 o 
 -10   2   8        0.53        0.24      0.50 o 
  -9   2   8      294.11      295.81      3.96 o 
  -8   2   8      116.17      120.71      2.06 o 
  -7   2   8      221.89      205.50      2.89 o 
  -6   2   8        0.48        0.82      0.38 o 
  -5   2   8       31.88       37.99      1.13 o 
  -4   2   8      435.11      433.58      5.00 o 
  -3   2   8       13.01       11.66      0.83 o 
  -2   2   8       73.55       60.66      1.24 o 
  -1   2   8      156.71      164.67      2.67 o 
   0   2   8        3.50        1.95      0.41 o 
   1   2   8       54.01       67.38      1.82 o 
   2   2   8       96.13      102.55      2.41 o 
   3   2   8      359.41      374.18      6.16 o 
   4   2   8        9.03       11.60      1.05 o 
   5   2   8       50.10       53.87      1.94 o 
   6   2   8       49.89       56.93      2.62 o 
   7   2   8        2.61        2.49      1.17 o 
   8   2   8        0.01        1.03      1.12 o 
   9   2   8       24.17       23.33      2.47 o 
 -14   3   8        8.02        9.32      3.46 o 
 -13   3   8        0.63       -0.32      0.79 o 
 -12   3   8        5.51        3.80      1.03 o 
 -11   3   8        5.86        6.99      1.07 o 
 -10   3   8       26.89       27.12      2.19 o 
  -9   3   8       15.73       17.97      1.35 o 
  -8   3   8       29.66       30.28      1.08 o 
  -7   3   8        2.57        4.43      0.64 o 
  -6   3   8      454.49      469.47      5.55 o 
  -5   3   8        2.08        2.15      0.35 o 
  -4   3   8       35.65       31.10      0.88 o 
  -3   3   8       34.48       36.36      1.18 o 
  -2   3   8       96.05       98.92      2.38 o 
  -1   3   8        1.92        3.64      0.66 o 
   0   3   8       38.70       45.83      1.59 o 
   1   3   8       10.38       11.47      1.22 o 
   2   3   8       82.65       87.27      2.88 o 
   3   3   8        1.99        4.63      1.07 o 
   4   3   8        0.12       -0.61      0.68 o 
   5   3   8        1.49        1.43      0.78 o 
   6   3   8       92.77       94.95      4.04 o 
   7   3   8        7.82        8.10      1.47 o 
   8   3   8      259.09      262.73      7.21 o 
   9   3   8        0.64        2.12      1.33 o 
 -13   4   8        0.12       -0.68      0.76 o 
 -12   4   8        0.43        1.24      0.89 o 
 -11   4   8        0.10        0.17      0.72 o 
 -10   4   8        2.64        2.07      0.69 o 
  -9   4   8      187.18      201.20      6.12 o 
  -8   4   8       36.08       41.33      1.41 o 
  -7   4   8      145.90      147.63      2.79 o 
  -6   4   8       76.42       78.17      1.83 o 
  -5   4   8       43.28       43.07      1.65 o 
  -4   4   8      161.90      151.17      3.25 o 
  -3   4   8        1.38        1.03      0.39 o 
  -2   4   8       36.73       37.18      1.27 o 
  -1   4   8        2.99        2.93      0.64 o 
   0   4   8      107.03      110.39      4.72 o 
   1   4   8       28.53       29.81      1.45 o 
   2   4   8       58.34       62.37      2.05 o 
   3   4   8       39.79       41.57      2.27 o 
   4   4   8      105.59      105.11      3.62 o 
   5   4   8        2.80        3.43      1.06 o 
   6   4   8       41.87       47.59      2.69 o 
   7   4   8        5.25        6.57      1.40 o 
   8   4   8        0.28        0.80      1.14 o 
 -12   5   8       42.85       43.44      2.65 o 
 -11   5   8        1.73        1.61      0.89 o 
 -10   5   8        3.64        4.33      0.90 o 
  -9   5   8       45.58       45.46      3.28 o 
  -8   5   8        0.32        0.65      0.56 o 
  -7   5   8        0.33        0.59      0.57 o 
  -6   5   8        0.01       -0.22      0.50 o 
  -5   5   8       24.95       26.27      1.50 o 
  -4   5   8        0.86        0.12      0.48 o 
  -3   5   8        0.01       -0.28      0.62 o 
  -2   5   8       12.02        9.75      1.36 o 
  -1   5   8        0.09       -0.33      0.65 o 
   0   5   8       10.42        8.36      1.22 o 
   1   5   8        2.07        4.15      1.01 o 
   2   5   8       31.66       32.99      2.11 o 
   3   5   8        8.46        6.83      1.29 o 
   4   5   8       60.14       55.00      6.19 o 
   5   5   8       14.03       12.07      1.71 o 
   6   5   8        0.00       -0.78      0.78 o 
   7   5   8       23.54       22.14      2.27 o 
 -11   6   8        0.17        0.39      1.27 o 
 -10   6   8       33.61       40.70      2.79 o 
  -9   6   8        1.17        0.43      0.86 o 
  -8   6   8        2.85        3.72      2.10 o 
  -7   6   8        2.34        2.97      0.96 o 
  -6   6   8        7.78        6.19      1.41 o 
  -5   6   8        3.84        3.45      1.07 o 
  -4   6   8       10.15        8.77      1.61 o 
  -3   6   8        3.90        2.34      1.02 o 
  -2   6   8        0.12       -0.19      0.75 o 
  -1   6   8        2.37        4.07      1.03 o 
   0   6   8        5.27        7.22      1.29 o 
   1   6   8        1.74        1.67      0.98 o 
   2   6   8       11.57        8.35      1.38 o 
   3   6   8       13.01       12.73      1.71 o 
   4   6   8       66.03       71.29      3.25 o 
   5   6   8        8.18        8.97      1.59 o 
  -9   7   8       15.10       16.57      2.73 o 
  -8   7   8        0.30        0.88      1.36 o 
  -7   7   8        1.57        1.60      1.00 o 
  -6   7   8        0.02       -0.73      0.83 o 
  -5   7   8        0.00       -0.52      1.71 o 
  -4   7   8        0.06        0.66      0.89 o 
  -3   7   8       35.72       32.48      2.48 o 
  -2   7   8        3.56        3.89      1.17 o 
  -1   7   8        6.82        6.66      1.33 o 
   0   7   8        0.01       -0.36      0.86 o 
   1   7   8        0.00       -0.68      0.68 o 
   2   7   8       23.94       27.26      2.36 o 
   3   7   8        1.66        0.78      1.05 o 
  -4   8   8        2.85        1.17      1.56 o 
  -3   8   8        0.89        0.97      1.46 o 
  -2   8   8        0.18        0.68      1.56 o 
  -1   8   8        0.55        2.34      1.85 o 
 -15   0   9       11.15       13.74      2.34 o 
 -13   0   9       39.86       44.26      3.22 o 
 -11   0   9       26.78       22.05      1.72 o 
  -9   0   9      199.66      229.35      5.24 o 
  -7   0   9        7.03        3.60      0.65 o 
  -5   0   9       24.48       17.37      0.81 o 
  -3   0   9      703.97      699.81      9.75 o 
  -1   0   9      297.38      326.42      9.10 o 
   1   0   9        0.93        2.44      1.07 o 
   3   0   9       70.72       68.37      3.80 o 
   5   0   9       68.26       69.83      4.29 o 
   7   0   9        0.05       -0.19      1.46 o 
   9   0   9        4.81        3.12      1.95 o 
 -15   1   9        1.61        2.25      1.00 o 
 -14   1   9       20.93       23.86      2.00 o 
 -13   1   9       87.36       89.37      3.24 o 
 -12   1   9       27.24       26.82      1.93 o 
 -11   1   9       13.57       11.41      1.04 o 
 -10   1   9       85.02       88.25      2.08 o 
  -9   1   9       15.51       12.72      0.76 o 
  -8   1   9       56.33       55.37      1.61 o 
  -7   1   9       39.01       43.41      1.33 o 
  -6   1   9       43.26       54.64      1.18 o 
  -5   1   9       24.00       31.29      1.02 o 
  -4   1   9        0.76        0.46      0.24 o 
  -3   1   9       77.95       70.58      1.37 o 
  -2   1   9        0.02        0.38      0.23 o 
  -1   1   9      371.66      383.13      6.11 o 
   0   1   9        5.47        1.38      0.64 o 
   1   1   9        5.23        7.65      1.07 o 
   2   1   9        3.09        4.14      0.93 o 
   3   1   9      102.67      106.74      3.48 o 
   4   1   9       71.75       75.86      3.03 o 
   5   1   9       42.41       45.95      2.51 o 
   6   1   9      107.45      109.05      4.00 o 
   7   1   9       17.42       17.01      2.03 o 
   8   1   9        9.18        7.17      1.59 o 
   9   1   9        0.19       -0.33      1.07 o 
 -14   2   9        3.38        4.39      1.17 o 
 -13   2   9       23.97       20.99      1.82 o 
 -12   2   9        8.14       11.09      1.33 o 
 -11   2   9       12.61       12.67      1.51 o 
 -10   2   9      271.78      265.00      4.25 o 
  -9   2   9      109.61      118.47      2.12 o 
  -8   2   9       82.56       91.10      1.75 o 
  -7   2   9       11.55       11.37      0.67 o 
  -6   2   9       43.29       38.66      1.03 o 
  -5   2   9        6.54        7.23      0.91 o 
  -4   2   9      552.27      572.55      7.39 o 
  -3   2   9        5.64        8.92      0.69 o 
  -2   2   9       41.71       41.77      2.85 o 
  -1   2   9       18.65       15.81      0.86 o 
   0   2   9      295.30      316.83      4.56 o 
   1   2   9       16.96       17.99      1.06 o 
   2   2   9        0.02        0.25      0.40 o 
   3   2   9        1.57        1.47      0.57 o 
   4   2   9      145.67      140.04      4.33 o 
   5   2   9        2.84        1.42      1.00 o 
   6   2   9       38.15       37.29      2.72 o 
   7   2   9       48.00       48.50      5.90 o 
   8   2   9       34.11       39.84      3.07 o 
   9   2   9        4.57        3.81      1.51 o 
 -14   3   9        1.14        0.88      0.90 o 
 -13   3   9       19.93       22.98      1.94 o 
 -12   3   9        3.84        5.21      1.10 o 
 -11   3   9        3.52        3.17      1.02 o 
 -10   3   9        0.62        0.86      0.63 o 
  -9   3   9       38.10       39.36      1.37 o 
  -8   3   9       13.92       13.90      0.82 o 
  -7   3   9     1588.19     1578.76     16.43 o 
  -6   3   9        5.38        5.50      0.76 o 
  -5   3   9       68.79       60.47      1.60 o 
  -4   3   9        7.73        7.83      0.69 o 
  -3   3   9       15.19       18.01      1.58 o 
  -2   3   9        1.91        3.02      0.57 o 
  -1   3   9       36.99       29.22      1.33 o 
   0   3   9        5.23        3.87      0.54 o 
   1   3   9       10.05       11.14      0.85 o 
   2   3   9       11.20       12.87      1.22 o 
   3   3   9       29.37       31.93      1.48 o 
   4   3   9       13.47       14.04      1.21 o 
   5   3   9       27.56       33.73      1.79 o 
   6   3   9        2.46        3.08      1.24 o 
   7   3   9        3.56        2.32      2.68 o 
   8   3   9        0.55        1.22      1.26 o 
 -13   4   9        0.90        0.04      0.86 o 
 -12   4   9        0.18       -0.57      0.72 o 
 -11   4   9       22.20       22.16      1.51 o 
 -10   4   9      132.10      137.27      3.29 o 
  -9   4   9       33.98       36.61      1.41 o 
  -8   4   9        0.19       -0.53      0.53 o 
  -7   4   9       47.81       53.61      1.95 o 
  -6   4   9        2.45        3.00      0.70 o 
  -5   4   9        1.00        1.81      0.65 o 
  -4   4   9      263.01      260.71      4.83 o 
  -3   4   9       10.34       10.49      0.83 o 
  -2   4   9        2.06        1.86      0.50 o 
  -1   4   9       32.03       30.61      1.46 o 
   0   4   9        4.06        4.92      0.79 o 
   1   4   9       29.86       26.94      1.47 o 
   2   4   9        0.09        0.27      0.56 o 
   3   4   9       34.89       41.59      2.33 o 
   4   4   9       17.28       16.56      2.73 o 
   5   4   9        0.34        0.78      0.90 o 
   6   4   9        0.50        1.17      1.00 o 
   7   4   9        4.71        7.38      2.29 o 
 -12   5   9        4.82        6.71      1.26 o 
 -11   5   9        0.66       -0.49      0.69 o 
 -10   5   9        0.77        0.82      0.93 o 
  -9   5   9        0.81        0.11      0.82 o 
  -8   5   9        5.42        3.42      0.85 o 
  -7   5   9        6.56        6.82      0.95 o 
  -6   5   9        1.09       -0.31      0.53 o 
  -5   5   9       13.53       13.71      1.16 o 
  -4   5   9        5.55        3.68      0.70 o 
  -3   5   9        0.08        0.39      0.53 o 
  -2   5   9       18.15       18.05      1.65 o 
  -1   5   9       50.81       56.43      3.07 o 
   0   5   9        1.77        2.08      0.91 o 
   1   5   9       14.80       12.09      2.34 o 
   2   5   9        6.41        6.38      1.19 o 
   3   5   9        3.30        3.05      2.05 o 
   4   5   9       14.56       14.18      1.51 o 
   5   5   9        0.48       -0.70      1.36 o 
   6   5   9       16.85       16.60      2.04 o 
 -10   6   9        0.86        0.91      1.61 o 
  -9   6   9        3.65        2.05      1.03 o 
  -8   6   9        0.02       -0.15      0.86 o 
  -7   6   9        2.37        1.07      0.89 o 
  -6   6   9       17.37       22.18      2.73 o 
  -5   6   9        0.00        1.31      0.84 o 
  -4   6   9        1.26        0.96      0.89 o 
  -3   6   9       30.68       30.11      2.27 o 
  -2   6   9        1.23        0.25      0.84 o 
  -1   6   9        2.42        2.61      1.95 o 
   0   6   9       27.60       31.28      2.30 o 
   1   6   9        0.00        0.64      0.83 o 
   2   6   9        1.78        1.55      1.02 o 
   3   6   9        5.24        4.23      1.75 o 
   4   6   9        3.60        3.86      1.29 o 
  -8   7   9        2.49        2.53      1.56 o 
  -7   7   9        4.61        5.80      1.31 o 
  -6   7   9       25.74       21.95      2.09 o 
  -5   7   9        0.16       -0.19      0.79 o 
  -4   7   9        1.31        1.23      1.03 o 
  -3   7   9        4.85        5.99      1.34 o 
  -2   7   9        0.92        0.93      1.27 o 
  -1   7   9        0.36        1.48      1.01 o 
   0   7   9        6.80        8.62      2.29 o 
   1   7   9        1.88        1.40      1.03 o 
   2   7   9        1.32        3.71      1.33 o 
 -14   0  10        2.18        2.24      1.46 o 
 -12   0  10        4.68        3.51      1.36 o 
 -10   0  10       34.42       25.82      1.79 o 
  -8   0  10      153.04      127.55      3.43 o 
  -6   0  10       21.66       16.34      3.46 o 
  -4   0  10     1062.39     1068.83     70.22 o 
  -2   0  10       59.04       81.11      2.65 o 
   0   0  10       11.80       12.77      1.75 o 
   2   0  10        9.84       12.57      2.14 o 
   4   0  10        2.58        2.24      1.46 o 
   6   0  10       67.61       62.12      4.39 o 
   8   0  10       29.78       28.08      3.70 o 
 -15   1  10        1.60        3.57      2.44 o 
 -14   1  10        0.07        0.21      0.83 o 
 -13   1  10        0.42        1.46      1.22 o 
 -12   1  10        4.81        4.95      1.32 o 
 -11   1  10       14.09       11.92      1.22 o 
 -10   1  10       57.79       51.04      1.58 o 
  -9   1  10       26.23       20.71      1.25 o 
  -8   1  10       41.14       40.64      1.12 o 
  -7   1  10       35.93       43.40      1.18 o 
  -6   1  10        0.18        0.09      0.26 o 
  -5   1  10       93.68       91.01      1.90 o 
  -4   1  10       57.75       67.52      1.59 o 
  -3   1  10        0.84        0.42      0.30 o 
  -2   1  10       71.60       69.66      1.70 o 
  -1   1  10       93.83      106.61      2.58 o 
   0   1  10        0.01        1.08      0.72 o 
   1   1  10       32.97       44.52      2.08 o 
   2   1  10       26.41       25.65      1.89 o 
   3   1  10       18.89       19.36      2.73 o 
   4   1  10       34.34       33.38      2.41 o 
   5   1  10        7.86        8.13      1.90 o 
   6   1  10        7.64        7.10      1.43 o 
   7   1  10        0.41        1.02      1.32 o 
   8   1  10        2.02        3.90      1.52 o 
 -14   2  10        0.30        1.06      0.89 o 
 -13   2  10       19.70       23.60      4.29 o 
 -12   2  10        0.62        0.93      0.76 o 
 -11   2  10       70.43       60.59      1.81 o 
 -10   2  10       75.08       65.98      1.81 o 
  -9   2  10        0.13        0.58      0.41 o 
  -8   2  10       23.91       21.61      0.97 o 
  -7   2  10       77.02       76.71      1.58 o 
  -6   2  10       59.52       61.94      1.60 o 
  -5   2  10       23.78       24.91      1.07 o 
  -4   2  10       17.69       15.87      0.94 o 
  -3   2  10        0.19       -0.07      0.34 o 
  -2   2  10       38.10       39.26      1.27 o 
  -1   2  10       14.57       20.49      0.95 o 
   0   2  10        4.36        3.45      0.53 o 
   1   2  10       20.20       25.43      1.85 o 
   2   2  10       39.39       36.94      4.68 o 
   3   2  10       11.07        5.53      1.17 o 
   4   2  10        0.12        0.08      0.84 o 
   5   2  10        3.29        2.60      1.12 o 
   6   2  10        0.55        1.58      1.10 o 
   7   2  10        0.03       -0.28      1.07 o 
   8   2  10        0.41        0.53      1.23 o 
 -14   3  10       16.25       20.73      2.00 o 
 -13   3  10        5.07        5.78      1.95 o 
 -12   3  10       21.31       23.99      1.89 o 
 -11   3  10        6.86        6.86      0.93 o 
 -10   3  10      204.16      192.18      3.47 o 
  -9   3  10        1.03        1.57      0.45 o 
  -8   3  10       96.76      100.89      2.27 o 
  -7   3  10       12.73       13.16      1.03 o 
  -6   3  10       94.59      107.12      2.32 o 
  -5   3  10       73.25       75.03      2.21 o 
  -4   3  10       52.74       59.37      1.65 o 
  -3   3  10        3.34        2.77      0.73 o 
  -2   3  10       13.65       12.13      0.97 o 
  -1   3  10        3.94        4.24      0.72 o 
   0   3  10       22.66       18.61      1.27 o 
   1   3  10       30.79       27.75      1.22 o 
   2   3  10       14.78       13.89      1.15 o 
   3   3  10        1.91        1.50      0.66 o 
   4   3  10        1.15        0.48      1.27 o 
   5   3  10        4.31        3.33      1.17 o 
   6   3  10       11.17       15.59      2.00 o 
   7   3  10        1.63        0.27      1.22 o 
 -13   4  10       24.78       23.01      2.04 o 
 -12   4  10        2.49        0.85      0.93 o 
 -11   4  10       12.75       10.54      1.45 o 
 -10   4  10      112.49      114.30      3.29 o 
  -9   4  10        0.02       -0.53      0.53 o 
  -8   4  10        5.92        7.44      0.98 o 
  -7   4  10      266.73      264.40      5.06 o 
  -6   4  10        1.58        1.91      0.71 o 
  -5   4  10       27.12       29.70      2.75 o 
  -4   4  10        5.13        5.59      0.85 o 
  -3   4  10       30.36       33.99      1.37 o 
  -2   4  10        0.35       -0.42      0.42 o 
  -1   4  10       41.03       37.58      3.16 o 
   0   4  10       41.63       36.61      1.69 o 
   1   4  10        3.01        3.52      0.74 o 
   2   4  10        0.57        1.18      0.62 o 
   3   4  10        0.07        0.53      0.75 o 
   4   4  10       11.88       13.63      1.33 o 
   5   4  10        0.91        1.87      2.29 o 
   6   4  10        4.00        5.35      1.52 o 
 -11   5  10        0.76       -0.74      0.82 o 
 -10   5  10        8.70        5.76      1.24 o 
  -9   5  10       41.49       40.82      1.93 o 
  -8   5  10        6.30        6.07      0.95 o 
  -7   5  10        0.17       -0.01      0.61 o 
  -6   5  10       51.60       54.24      2.06 o 
  -5   5  10        6.56        6.21      1.24 o 
  -4   5  10       25.26       23.37      1.77 o 
  -3   5  10        3.56        3.19      0.74 o 
  -2   5  10        5.28        6.79      1.20 o 
  -1   5  10        0.01        0.25      0.72 o 
   0   5  10       12.55       10.72      1.40 o 
   1   5  10       12.99       11.39      1.52 o 
   2   5  10        0.01       -0.24      1.75 o 
   3   5  10        3.98        3.83      1.22 o 
   4   5  10        0.07       -0.78      0.78 o 
   5   5  10        1.94        2.46      1.17 o 
 -10   6  10        0.43        2.08      1.01 o 
  -9   6  10        1.14        2.37      1.32 o 
  -8   6  10        5.62        6.16      1.33 o 
  -7   6  10       42.34       47.65      2.62 o 
  -6   6  10        2.55        2.97      1.95 o 
  -5   6  10        0.25       -0.25      0.79 o 
  -4   6  10       59.04       58.25      2.86 o 
  -3   6  10        1.64        1.56      0.96 o 
  -2   6  10       15.90       17.61      2.68 o 
  -1   6  10       38.42       35.11      2.51 o 
   0   6  10        0.25        0.36      0.91 o 
   1   6  10       11.79       11.51      1.61 o 
   2   6  10        0.28        0.53      0.96 o 
   3   6  10       10.86       10.59      1.69 o 
  -7   7  10        0.15        0.35      0.91 o 
  -6   7  10        0.05       -0.78      0.93 o 
  -5   7  10        7.28        9.12      1.54 o 
  -4   7  10        0.38       -0.22      0.91 o 
  -3   7  10        0.00        1.41      2.14 o 
  -2   7  10        7.49       10.29      1.62 o 
  -1   7  10        2.62        2.94      1.56 o 
   0   7  10        1.10        1.07      1.27 o 
   1   7  10        0.25        1.87      1.10 o 
 -15   0  11        5.06        5.56      1.75 o 
 -13   0  11       18.58       18.81      2.53 o 
 -11   0  11      580.26      545.12     11.65 o 
  -9   0  11       44.68       28.91      2.49 o 
  -7   0  11        9.79       13.11      1.17 o 
  -5   0  11      568.38      552.93     15.20 o 
  -3   0  11       10.39       10.06      1.61 o 
  -1   0  11       14.79       21.08      4.05 o 
   1   0  11      383.44      346.35     10.47 o 
   3   0  11       34.87       28.86      3.12 o 
   5   0  11       84.16       86.70      5.07 o 
   7   0  11        5.31        4.48      2.14 o 
 -14   1  11       30.34       32.45      2.37 o 
 -13   1  11        0.09       -0.72      0.72 o 
 -12   1  11        0.39        0.30      0.57 o 
 -11   1  11        1.14        0.59      0.49 o 
 -10   1  11      161.85      128.85      2.65 o 
  -9   1  11       97.75       92.23      2.12 o 
  -8   1  11        8.24        8.65      1.14 o 
  -7   1  11        3.40        2.97      0.63 o 
  -6   1  11       21.06       29.27      1.14 o 
  -5   1  11        4.75        6.51      0.66 o 
  -4   1  11      127.68      144.02      2.63 o 
  -3   1  11       10.78       15.92      1.19 o 
  -2   1  11       18.09       13.47      1.13 o 
  -1   1  11      160.87      155.73      3.40 o 
   0   1  11       90.99       68.71      3.32 o 
   1   1  11       10.31       12.04      1.51 o 
   2   1  11       14.64       13.41      1.64 o 
   3   1  11       20.34       17.14      1.79 o 
   4   1  11        2.59        1.22      1.07 o 
   5   1  11        0.85        1.59      1.20 o 
   6   1  11        0.87        0.83      1.51 o 
   7   1  11        0.36       -0.15      1.17 o 
 -14   2  11        5.27       12.41      2.92 o 
 -13   2  11        0.18       -0.54      0.76 o 
 -12   2  11       14.40       10.71      0.97 o 
 -11   2  11       15.99       15.88      1.14 o 
 -10   2  11       23.79       22.89      1.24 o 
  -9   2  11       18.19       19.17      1.11 o 
  -8   2  11      147.64      144.58      2.77 o 
  -7   2  11        0.63        1.10      0.47 o 
  -6   2  11      181.01      172.21      3.09 o 
  -5   2  11      665.05      642.35      9.53 o 
  -4   2  11       30.30       35.09      1.28 o 
  -3   2  11       69.45       68.62      1.78 o 
  -2   2  11        5.65        4.65      0.62 o 
  -1   2  11       94.41       89.81      3.21 o 
   0   2  11       59.96       49.05      1.88 o 
   1   2  11        0.73        1.56      1.75 o 
   2   2  11        0.82        0.62      0.83 o 
   3   2  11        8.46        9.81      1.51 o 
   4   2  11       29.47       25.49      2.25 o 
   5   2  11        0.86        0.77      1.10 o 
   6   2  11        0.07       -0.53      1.03 o 
   7   2  11        0.02        0.96      1.29 o 
 -14   3  11        0.04       -0.88      1.17 o 
 -13   3  11        0.88        1.58      0.93 o 
 -12   3  11        6.42        5.25      1.71 o 
 -11   3  11        1.44        1.39      0.65 o 
 -10   3  11        8.72        9.79      1.09 o 
  -9   3  11       80.75       74.10      2.01 o 
  -8   3  11       11.49        9.46      0.94 o 
  -7   3  11      284.02      281.47      4.47 o 
  -6   3  11       46.39       45.06      1.55 o 
  -5   3  11      230.97      238.74      3.98 o 
  -4   3  11        1.69        1.49      0.52 o 
  -3   3  11        1.26        0.99      0.48 o 
  -2   3  11       13.24       13.76      1.01 o 
  -1   3  11       38.60       32.26      1.54 o 
   0   3  11        3.79        3.75      0.70 o 
   1   3  11        8.29        7.41      1.30 o 
   2   3  11        0.04        0.51      0.65 o 
   3   3  11        2.85        3.14      1.75 o 
   4   3  11       12.86        9.61      2.63 o 
   5   3  11        3.46        3.99      1.29 o 
   6   3  11        0.71        1.66      1.14 o 
 -12   4  11        1.07        2.05      1.36 o 
 -11   4  11        5.19        7.73      1.66 o 
 -10   4  11        0.61        1.25      0.72 o 
  -9   4  11        2.11        1.83      0.69 o 
  -8   4  11       77.14       78.40      2.48 o 
  -7   4  11      105.84      114.37      3.00 o 
  -6   4  11      118.75      123.87      3.14 o 
  -5   4  11      266.69      283.15      5.34 o 
  -4   4  11       20.83       21.17      1.27 o 
  -3   4  11      112.84      113.12      2.56 o 
  -2   4  11        5.20        4.37      0.71 o 
  -1   4  11        4.48        3.92      0.83 o 
   0   4  11        0.32        0.16      0.56 o 
   1   4  11       23.37       23.35      1.87 o 
   2   4  11        0.62        0.36      0.90 o 
   3   4  11       10.60        6.63      2.24 o 
   4   4  11        7.53        6.97      1.85 o 
   5   4  11        6.00        8.71      1.66 o 
 -11   5  11        9.53       10.66      1.58 o 
 -10   5  11       22.66       18.92      1.93 o 
  -9   5  11        0.03        0.31      0.67 o 
  -8   5  11        4.80        3.29      0.84 o 
  -7   5  11       21.73       19.89      1.48 o 
  -6   5  11        0.29        0.11      0.64 o 
  -5   5  11       38.61       38.47      2.72 o 
  -4   5  11        8.96        9.43      2.41 o 
  -3   5  11        0.28        1.28      0.72 o 
  -2   5  11        4.46        3.45      1.08 o 
  -1   5  11       18.12       15.88      1.73 o 
   0   5  11        6.82        5.50      1.24 o 
   1   5  11       58.44       55.16      2.76 o 
   2   5  11        0.53       -0.59      0.86 o 
   3   5  11        6.66        7.70      2.53 o 
   4   5  11        5.36        4.48      2.24 o 
  -9   6  11        5.98        9.31      1.55 o 
  -8   6  11        8.78        9.03      1.16 o 
  -7   6  11        0.12       -0.39      0.89 o 
  -6   6  11       22.80       29.92      2.41 o 
  -5   6  11       39.98       43.24      2.68 o 
  -4   6  11        8.02        7.34      1.85 o 
  -3   6  11        1.54        0.69      0.96 o 
  -2   6  11       16.80       14.26      1.72 o 
  -1   6  11        5.55        4.66      1.22 o 
   0   6  11        5.25        8.11      1.45 o 
   1   6  11       21.09       27.04      2.33 o 
   2   6  11        0.00        0.03      1.01 o 
  -6   7  11       11.32        8.87      2.24 o 
  -5   7  11       10.89        7.87      1.52 o 
  -4   7  11        6.51        4.72      1.30 o 
  -3   7  11        2.59        3.02      1.23 o 
  -2   7  11        0.00        0.00      1.01 o 
 -14   0  12       11.32       12.77      2.34 o 
 -12   0  12       10.27       10.16      1.41 o 
 -10   0  12        1.48        0.46      0.72 o 
  -8   0  12       38.17       39.00      2.92 o 
  -6   0  12      483.09      456.36     13.41 o 
  -4   0  12        3.81        4.68      1.36 o 
  -2   0  12        4.58        1.24      1.46 o 
   0   0  12       64.15       54.61      3.61 o 
   2   0  12       31.13       25.93      2.92 o 
   4   0  12        8.68        9.26      2.24 o 
   6   0  12        5.68        6.63      2.34 o 
 -14   1  12        0.00       -0.32      0.86 o 
 -13   1  12        3.02        4.03      0.77 o 
 -12   1  12       11.64       10.64      0.99 o 
 -11   1  12       47.58       43.34      2.08 o 
 -10   1  12       65.63       58.22      2.10 o 
  -9   1  12      172.08      166.63      3.69 o 
  -8   1  12       22.27       17.24      1.25 o 
  -7   1  12       23.04       21.71      1.37 o 
  -6   1  12        4.80        4.56      1.00 o 
  -5   1  12      356.77      348.73      6.06 o 
  -4   1  12       80.90       79.98      2.40 o 
  -3   1  12      231.27      230.49      6.03 o 
  -2   1  12      116.06      112.70      5.36 o 
  -1   1  12      161.58      160.39      3.61 o 
   0   1  12       38.14       39.35      2.17 o 
   1   1  12        0.26       -0.06      0.82 o 
   2   1  12       29.24       27.31      2.21 o 
   3   1  12        8.31        5.40      1.34 o 
   4   1  12        7.54        5.06      3.31 o 
   5   1  12       28.91       27.09      4.83 o 
   6   1  12        6.80        8.43      1.71 o 
 -14   2  12       14.75       20.45      1.96 o 
 -13   2  12       39.91       45.12      4.73 o 
 -12   2  12        1.15        0.81      0.67 o 
 -11   2  12       46.52       49.87      2.00 o 
 -10   2  12        1.35        1.73      0.64 o 
  -9   2  12        0.26       -0.43      0.43 o 
  -8   2  12        2.74        2.44      0.87 o 
  -7   2  12      194.93      199.97      3.53 o 
  -6   2  12        0.67        0.11      0.73 o 
  -5   2  12      748.41      789.62     10.11 o 
  -4   2  12        3.29        3.74      0.78 o 
  -3   2  12       54.77       61.54      3.31 o 
  -2   2  12        0.35        0.15      0.97 o 
  -1   2  12        0.41       -0.11      0.68 o 
   0   2  12       12.53       10.80      1.45 o 
   1   2  12      408.83      380.92      6.82 o 
   2   2  12        3.99        3.80      1.15 o 
   3   2  12        4.24        5.24      1.34 o 
   4   2  12       10.34       10.43      2.14 o 
   5   2  12        1.86        1.71      1.29 o 
   6   2  12        1.11        0.78      1.26 o 
 -13   3  12        1.38        0.97      1.46 o 
 -12   3  12        0.39       -0.31      0.77 o 
 -11   3  12        0.53       -0.58      0.58 o 
 -10   3  12      108.04       94.43      2.73 o 
  -9   3  12       16.09       18.17      1.47 o 
  -8   3  12       83.37       83.64      2.39 o 
  -7   3  12        2.47        2.19      0.64 o 
  -6   3  12      382.58      390.66      5.81 o 
  -5   3  12        4.82        5.37      0.81 o 
  -4   3  12      562.92      592.50      9.08 o 
  -3   3  12        3.88        3.07      0.64 o 
  -2   3  12        1.25        0.85      0.68 o 
  -1   3  12        0.66       -0.39      0.77 o 
   0   3  12       42.56       39.58      2.46 o 
   1   3  12       25.33       22.84      2.10 o 
   2   3  12       25.76       23.94      2.23 o 
   3   3  12        1.48        1.91      1.12 o 
   4   3  12       33.80       33.77      2.71 o 
   5   3  12        0.94        1.10      1.15 o 
 -12   4  12        0.00       -0.54      0.79 o 
 -11   4  12       11.98       13.21      1.36 o 
 -10   4  12        5.56        5.85      1.15 o 
  -9   4  12        2.11        1.23      0.70 o 
  -8   4  12       48.05       48.21      1.95 o 
  -7   4  12        7.41        9.42      1.43 o 
  -6   4  12       25.90       27.27      1.70 o 
  -5   4  12      328.23      347.67      6.32 o 
  -4   4  12        0.02        0.54      0.60 o 
  -3   4  12        4.14        3.85      0.73 o 
  -2   4  12        6.49        6.63      0.94 o 
  -1   4  12        4.29        4.54      0.87 o 
   0   4  12       50.35       47.94      2.61 o 
   1   4  12      109.03      103.47      3.89 o 
   2   4  12        8.40        6.37      1.37 o 
   3   4  12        0.12        0.58      1.75 o 
   4   4  12        0.04       -1.75      1.75 o 
 -11   5  12        6.21        5.80      1.31 o 
 -10   5  12        2.00        1.75      0.82 o 
  -9   5  12       36.67       40.53      1.98 o 
  -8   5  12        0.55        0.36      0.68 o 
  -7   5  12        0.31        0.72      0.67 o 
  -6   5  12       39.40       39.33      1.95 o 
  -5   5  12      120.12      125.19      4.61 o 
  -4   5  12        8.34        8.93      1.13 o 
  -3   5  12      108.92      108.31      3.09 o 
  -2   5  12       72.24       77.30      3.23 o 
  -1   5  12       85.83       80.87      3.33 o 
   0   5  12        0.73        0.93      0.97 o 
   1   5  12        0.08        1.07      1.66 o 
   2   5  12        0.70        2.53      1.85 o 
   3   5  12        0.00        0.00      1.66 o 
  -9   6  12        5.64       10.62      2.14 o 
  -8   6  12        5.77        7.34      1.71 o 
  -7   6  12        5.49        5.61      1.30 o 
  -6   6  12       30.34       31.69      2.92 o 
  -5   6  12        3.99        2.96      1.20 o 
  -4   6  12        1.02        0.44      0.96 o 
  -3   6  12        3.86        3.96      1.66 o 
  -2   6  12        2.03        3.17      1.61 o 
  -1   6  12        9.69       12.35      2.34 o 
   0   6  12        2.49        1.75      1.15 o 
   1   6  12        0.42       -0.53      0.94 o 
 -13   0  13        0.17       -0.39      1.46 o 
 -11   0  13        0.68        1.56      1.17 o 
  -9   0  13      134.25      103.52      5.07 o 
  -7   0  13      113.41      100.00      5.07 o 
  -5   0  13       52.13       57.14      3.80 o 
  -3   0  13      203.68      197.43      7.62 o 
  -1   0  13       11.72        7.72      1.27 o 
   1   0  13      159.24      150.78      6.44 o 
   3   0  13       15.86       13.65      2.53 o 
   5   0  13       18.89       17.45      3.02 o 
 -14   1  13       11.68       14.94      2.53 o 
 -13   1  13        5.20        5.75      0.99 o 
 -12   1  13        7.02        5.75      1.01 o 
 -11   1  13        3.27        2.80      0.95 o 
 -10   1  13        5.92        3.42      0.74 o 
  -9   1  13        0.09        1.12      0.60 o 
  -8   1  13        0.49        0.68      0.76 o 
  -7   1  13       55.09       45.08      2.34 o 
  -6   1  13       37.03       35.60      2.41 o 
  -5   1  13      319.18      292.39      6.98 o 
  -4   1  13      286.06      290.83      5.50 o 
  -3   1  13      129.59      132.26      3.58 o 
  -2   1  13       12.61       12.90      1.27 o 
  -1   1  13       71.45       73.99      2.53 o 
   0   1  13       14.73       13.87      1.32 o 
   1   1  13       23.62       19.31      1.89 o 
   2   1  13       77.12       71.49      6.73 o 
   3   1  13        4.29        4.14      1.38 o 
   4   1  13        2.61        3.17      1.33 o 
   5   1  13        2.65        1.19      1.23 o 
 -13   2  13        0.16       -0.01      0.67 o 
 -12   2  13        0.38        1.43      0.74 o 
 -11   2  13        0.26        0.38      0.61 o 
 -10   2  13        0.01       -0.45      0.57 o 
  -9   2  13        5.80        3.29      0.77 o 
  -8   2  13        3.33        3.93      1.39 o 
  -7   2  13        3.79        4.12      0.80 o 
  -6   2  13       37.52       37.56      1.88 o 
  -5   2  13        4.81        5.87      1.13 o 
  -4   2  13      132.77      140.81      3.50 o 
  -3   2  13      382.36      390.17      8.18 o 
  -2   2  13        4.14        2.41      0.92 o 
  -1   2  13       25.01       24.55      2.06 o 
   0   2  13       44.46       37.47      2.62 o 
   1   2  13       76.33       68.14      3.17 o 
   2   2  13        2.23        3.40      1.23 o 
   3   2  13        0.67        3.06      1.51 o 
   4   2  13        0.02        1.78      1.23 o 
   5   2  13        2.02        1.51      1.30 o 
 -13   3  13        8.77       11.89      2.34 o 
 -12   3  13        0.82        1.85      0.96 o 
 -11   3  13        2.34        6.39      1.32 o 
 -10   3  13        2.75        2.70      1.27 o 
  -9   3  13       16.69       16.48      1.48 o 
  -8   3  13        2.56        2.25      0.88 o 
  -7   3  13        4.25        6.23      0.80 o 
  -6   3  13       60.72       56.58      1.83 o 
  -5   3  13      427.86      436.39      7.56 o 
  -4   3  13       20.25       20.98      1.81 o 
  -3   3  13       16.17       16.75      1.44 o 
  -2   3  13       22.39       24.38      1.69 o 
  -1   3  13        2.44        1.40      1.01 o 
   0   3  13        5.27        3.35      1.10 o 
   1   3  13       51.01       44.52      3.02 o 
   2   3  13        2.29        1.69      1.08 o 
   3   3  13       31.61       31.09      2.72 o 
   4   3  13        3.19        3.64      1.31 o 
 -12   4  13        2.31        6.09      1.34 o 
 -11   4  13        0.76        0.29      0.90 o 
 -10   4  13        9.89        7.33      1.03 o 
  -9   4  13        6.17        7.40      1.05 o 
  -8   4  13        1.13        1.93      0.73 o 
  -7   4  13       16.59       16.44      1.38 o 
  -6   4  13        1.28        2.11      0.77 o 
  -5   4  13        9.62        9.00      1.12 o 
  -4   4  13      124.91      139.54      3.93 o 
  -3   4  13       63.83       67.25      3.58 o 
  -2   4  13        8.28        7.34      1.09 o 
  -1   4  13       35.27       33.36      2.97 o 
   0   4  13       10.82       11.31      1.65 o 
   1   4  13       47.75       49.72      2.97 o 
   2   4  13        0.02        0.97      1.85 o 
   3   4  13        8.00       11.01      2.83 o 
 -10   5  13        3.82        3.22      0.92 o 
  -9   5  13       21.74       27.31      1.83 o 
  -8   5  13        1.33        1.25      0.77 o 
  -7   5  13        3.33        4.39      0.93 o 
  -6   5  13       21.73       21.33      2.00 o 
  -5   5  13       28.01       31.08      1.95 o 
  -4   5  13       29.59       35.76      2.08 o 
  -3   5  13       21.56       23.91      1.70 o 
  -2   5  13        0.83        0.69      0.96 o 
  -1   5  13       15.78       19.20      3.02 o 
   0   5  13        0.01       -1.46      1.46 o 
   1   5  13        0.43        1.75      1.95 o 
  -7   6  13       15.41       20.76      3.02 o 
  -6   6  13        1.04        1.72      1.14 o 
  -5   6  13        2.84        2.28      1.32 o 
  -4   6  13        0.01       -0.26      0.96 o 
  -3   6  13       29.42       37.46      2.75 o 
  -2   6  13        4.21        2.19      1.15 o 
 -12   0  14        0.49        1.17      1.07 o 
 -10   0  14       94.45      105.53      5.36 o 
  -8   0  14       80.79       65.34      4.10 o 
  -6   0  14       23.48       30.80      3.31 o 
  -4   0  14      231.39      238.76      8.89 o 
  -2   0  14        0.25        0.88      1.17 o 
   0   0  14      177.51      161.48      4.96 o 
   2   0  14       42.80       49.82      4.58 o 
   4   0  14        3.35        5.85      2.14 o 
 -13   1  14        3.44        3.56      0.91 o 
 -12   1  14        1.25        0.63      0.79 o 
 -11   1  14        4.59        2.54      1.22 o 
 -10   1  14        3.29        3.85      1.07 o 
  -9   1  14       12.33        7.33      1.27 o 
  -8   1  14       16.80       18.68      2.00 o 
  -7   1  14       29.90       30.82      2.37 o 
  -6   1  14       24.50       19.00      1.89 o 
  -5   1  14      205.34      195.71      5.49 o 
  -4   1  14        7.39        6.39      1.27 o 
  -3   1  14      198.14      197.87      4.44 o 
  -2   1  14       12.87       13.78      1.38 o 
  -1   1  14       78.40       79.17      3.84 o 
   0   1  14        7.92        7.63      1.47 o 
   1   1  14       98.50      101.19      3.18 o 
   2   1  14       10.11        7.73      1.90 o 
   3   1  14        0.07        0.22      1.17 o 
   4   1  14        0.66        0.41      1.19 o 
 -13   2  14        0.09        0.86      0.75 o 
 -12   2  14        1.88        2.39      0.95 o 
 -11   2  14        4.86        5.92      0.97 o 
 -10   2  14        1.18        0.25      1.02 o 
  -9   2  14        8.35        9.26      1.85 o 
  -8   2  14        8.53        9.06      1.41 o 
  -7   2  14        0.08        0.78      0.76 o 
  -6   2  14       62.58       57.02      5.22 o 
  -5   2  14       56.85       53.33      2.15 o 
  -4   2  14       15.04       15.33      1.40 o 
  -3   2  14      213.48      217.74      4.79 o 
  -2   2  14       41.18       42.02      2.11 o 
  -1   2  14        5.92        4.93      1.03 o 
   0   2  14        0.39        0.03      0.90 o 
   1   2  14       15.36       15.05      1.93 o 
   2   2  14       16.77       18.15      2.44 o 
   3   2  14        7.86        5.01      1.47 o 
 -12   3  14       10.01       12.92      1.72 o 
 -11   3  14        0.11        1.16      0.89 o 
 -10   3  14        0.01       -0.16      0.72 o 
  -9   3  14       19.82       19.37      1.50 o 
  -8   3  14        0.07        0.43      0.75 o 
  -7   3  14        0.00        0.03      0.59 o 
  -6   3  14        0.56        0.15      0.63 o 
  -5   3  14        2.58        1.57      0.74 o 
  -4   3  14        2.08        3.54      0.90 o 
  -3   3  14        7.23        7.97      1.10 o 
  -2   3  14       58.18       61.51      2.42 o 
  -1   3  14        0.27        0.27      0.70 o 
   0   3  14        1.38        1.20      1.01 o 
   1   3  14        0.01       -0.29      0.96 o 
   2   3  14       14.50        9.82      2.00 o 
   3   3  14        1.78        3.48      1.41 o 
 -11   4  14        1.92        4.61      1.22 o 
 -10   4  14        5.31        7.77      1.46 o 
  -9   4  14        0.78        2.64      0.84 o 
  -8   4  14        1.08        2.02      0.75 o 
  -7   4  14        0.08       -0.56      0.56 o 
  -6   4  14       20.65       24.07      2.16 o 
  -5   4  14        7.50        6.65      1.33 o 
  -4   4  14        8.53       11.12      1.31 o 
  -3   4  14      111.02      121.07      5.44 o 
  -2   4  14        7.18        9.42      1.27 o 
  -1   4  14        0.01        0.75      1.02 o 
   0   4  14        0.47       -0.13      1.36 o 
   1   4  14        0.34        0.38      1.08 o 
  -9   5  14        2.89        6.45      1.10 o 
  -8   5  14        3.81        3.42      0.95 o 
  -7   5  14       17.71       19.85      1.63 o 
  -6   5  14        1.21        0.95      0.80 o 
  -5   5  14       62.42       68.72      2.59 o 
  -4   5  14        3.10        1.44      1.05 o 
  -3   5  14       27.89       31.10      3.61 o 
  -2   5  14       13.44       15.89      2.83 o 
  -1   5  14       42.80       47.09      4.58 o 
 -13   0  15        1.30        7.60      2.05 o 
 -11   0  15       15.24       11.21      2.24 o 
  -9   0  15       36.62       34.80      3.61 o 
  -7   0  15       15.33       18.72      2.73 o 
  -5   0  15        9.72        8.87      1.95 o 
  -3   0  15        0.03       -0.19      0.97 o 
  -1   0  15      210.06      228.62      9.27 o 
   1   0  15       62.00       71.28      4.68 o 
   3   0  15        2.42       -0.49      1.75 o 
 -13   1  15        0.07        0.24      0.84 o 
 -12   1  15        3.79        2.93      1.03 o 
 -11   1  15        0.00        0.80      1.02 o 
 -10   1  15        0.58       -0.44      0.79 o 
  -9   1  15        6.86        7.76      1.45 o 
  -8   1  15       73.43       76.21      3.32 o 
  -7   1  15       48.64       48.77      2.65 o 
  -6   1  15        0.22        0.50      0.75 o 
  -5   1  15        3.43        3.26      1.07 o 
  -4   1  15       18.75       17.06      1.89 o 
  -3   1  15       65.23       66.68      3.10 o 
  -2   1  15        0.80        0.52      0.73 o 
  -1   1  15       63.47       63.64      2.57 o 
   0   1  15        0.48        0.84      1.14 o 
   1   1  15       39.75       37.39      2.86 o 
   2   1  15       13.68       13.55      2.83 o 
   3   1  15        1.36        0.87      2.19 o 
 -12   2  15       26.02       30.31      2.45 o 
 -11   2  15        0.42        0.94      1.07 o 
 -10   2  15        5.93        8.46      1.44 o 
  -9   2  15        0.24       -0.56      0.72 o 
  -8   2  15       36.42       34.60      2.58 o 
  -7   2  15       12.88       11.40      1.51 o 
  -6   2  15       14.90       12.10      1.62 o 
  -5   2  15       41.89       43.40      2.93 o 
  -4   2  15        2.39        3.19      0.94 o 
  -3   2  15        0.89       -0.16      0.73 o 
  -2   2  15       92.97       96.05      6.59 o 
  -1   2  15       21.56       20.02      1.68 o 
   0   2  15        0.01       -0.06      0.97 o 
   1   2  15        1.97        3.29      1.20 o 
   2   2  15        1.52        2.34      1.85 o 
 -11   3  15        3.11        5.07      1.66 o 
 -10   3  15        0.92        1.07      1.36 o 
  -9   3  15       15.08       21.08      2.00 o 
  -8   3  15        7.39        7.22      1.71 o 
  -7   3  15        1.16       -0.05      0.77 o 
  -6   3  15        0.33        0.12      0.76 o 
  -5   3  15       57.75       58.19      2.33 o 
  -4   3  15        0.32        0.94      0.78 o 
  -3   3  15       47.73       48.35      2.17 o 
  -2   3  15        0.98        0.31      0.75 o 
  -1   3  15        0.05       -0.35      0.70 o 
   0   3  15        2.20        2.84      1.19 o 
   1   3  15        3.19        3.11      1.31 o 
 -10   4  15        1.73        3.04      1.07 o 
  -9   4  15        2.61        0.97      1.27 o 
  -8   4  15       14.56       15.56      4.68 o 
  -7   4  15        2.80        3.76      1.90 o 
  -6   4  15        0.72        1.49      0.94 o 
  -5   4  15       25.30       27.04      5.75 o 
  -4   4  15        4.28        4.31      1.00 o 
  -3   4  15        2.67        3.44      1.01 o 
  -2   4  15       23.69       26.35      1.92 o 
  -1   4  15        7.78        8.36      1.24 o 
   0   4  15        2.30        1.41      1.17 o 
  -7   5  15        9.85       12.67      2.44 o 
  -6   5  15        0.20        0.83      1.12 o 
  -5   5  15        4.50        3.57      1.19 o 
  -4   5  15        5.23        4.94      1.75 o 
 -12   0  16        0.48        3.61      1.56 o 
 -10   0  16        8.11       11.89      2.44 o 
  -8   0  16        0.99        1.75      1.46 o 
  -6   0  16       21.92       19.01      2.92 o 
  -4   0  16       12.85       14.43      2.63 o 
  -2   0  16       18.60       16.57      2.73 o 
   0   0  16        0.64        0.39      1.27 o 
 -12   1  16        1.55        2.34      1.10 o 
 -11   1  16        7.17        3.84      1.14 o 
 -10   1  16        0.16       -0.76      0.76 o 
  -9   1  16        1.75        4.06      1.20 o 
  -8   1  16        2.11        2.77      1.03 o 
  -7   1  16       49.94       48.60      2.79 o 
  -6   1  16        1.63        1.06      0.89 o 
  -5   1  16        0.67       -0.75      0.75 o 
  -4   1  16       15.78       11.26      1.62 o 
  -3   1  16        4.55        5.36      1.27 o 
  -2   1  16       31.20       29.55      2.78 o 
  -1   1  16       56.35       54.52      3.68 o 
   0   1  16       15.22       14.28      1.59 o 
   1   1  16       10.78       13.30      1.96 o 
 -11   2  16        0.62        1.99      1.07 o 
 -10   2  16        5.40        8.03      1.44 o 
  -9   2  16        8.36        6.09      1.27 o 
  -8   2  16        0.02       -0.76      0.76 o 
  -7   2  16        3.00        2.53      1.03 o 
  -6   2  16       11.12       10.51      1.58 o 
  -5   2  16        2.85        3.11      1.80 o 
  -4   2  16       25.75       25.49      2.63 o 
  -3   2  16        4.36        4.82      1.07 o 
  -2   2  16        4.68        3.57      1.04 o 
  -1   2  16       20.20       24.13      1.91 o 
   0   2  16       12.44       12.29      1.56 o 
 -10   3  16       22.20       19.40      3.02 o 
  -9   3  16        3.02        3.74      1.14 o 
  -8   3  16       17.15       14.44      1.86 o 
  -7   3  16        3.83        4.78      1.41 o 
  -6   3  16        1.99        1.90      0.96 o 
  -5   3  16        3.16        2.57      0.89 o 
  -4   3  16        0.06       -0.06      0.73 o 
  -3   3  16        6.93        6.75      1.14 o 
  -2   3  16        6.75        6.98      1.26 o 
  -1   3  16        0.46        0.09      0.84 o 
  -8   4  16        4.23        6.24      1.95 o 
  -7   4  16        8.70       13.50      1.75 o 
  -6   4  16        2.10        2.76      1.17 o 
  -5   4  16        1.38        3.74      1.22 o 
  -4   4  16        8.75        8.45      1.28 o 
  -3   4  16        3.89        6.08      1.20 o 
  -9   0  17       26.48       25.93      3.41 o 
  -7   0  17        0.67        4.39      1.75 o 
  -5   0  17        0.01       -0.68      0.97 o 
  -3   0  17        0.08       -0.19      1.36 o 
  -1   0  17       15.36       12.09      2.53 o 
 -10   1  17       17.16       28.07      3.02 o 
  -9   1  17        8.77        6.77      1.44 o 
  -8   1  17        5.99        4.68      1.20 o 
  -7   1  17       11.47       11.23      2.73 o 
  -6   1  17        8.36        5.67      1.66 o 
  -5   1  17        4.88        4.96      1.85 o 
  -4   1  17        0.74        0.49      0.90 o 
  -3   1  17        0.01       -1.27      1.75 o 
  -2   1  17        9.36       12.00      1.83 o 
  -1   1  17        2.42        2.32      1.27 o 
  -9   2  17        2.63        1.38      1.32 o 
  -8   2  17       12.09       15.04      1.92 o 
  -7   2  17        1.13        2.85      1.20 o 
  -6   2  17        0.51        1.95      1.10 o 
  -5   2  17        9.46        6.14      1.48 o 
  -4   2  17       14.75       12.80      1.79 o 
  -3   2  17       23.38       23.34      2.38 o 
  -2   2  17        0.00       -0.27      1.07 o 
  -7   3  17        4.42        4.73      1.71 o 
  -6   3  17        4.19        3.88      1.46 o 
  -5   3  17        6.37        7.01      1.45 o 
  -4   3  17        0.33       -0.62      1.36 o 
  -8   0  18        0.02        0.29      1.17 o 
  -6   0  18        2.11        3.51      1.85 o 
  -4   0  18        3.91        2.34      1.75 o 
  -8   1  18        6.73        7.41      1.51 o 
  -7   1  18       20.24       21.94      3.56 o 
  -6   1  18       15.50       18.14      2.10 o 
  -5   1  18        2.64        5.85      1.45 o 
  -4   1  18        0.63       -0.27      0.93 o 
                                                 
